# Supplementary material for: Di-μ-chlorido-bis­[dichlorido(3,3′,5,5′-tetra­methyl-4,4′-bipyrazol-1-ium-κN 2′)copper(II)] dihydrate
Source: Acta Crystallogr Sect E Struct Rep Online. 2008 Jul 23;64(Pt 8):m1053–4. doi: 10.1107/S1600536808022605 (PMC2961969; doi:10.1107/S1600536808022605)
Supplement: Supplementary file 1 [file e-64-m1053-sup1.cif]

##############################################################################
###                                                                        ###
###        Electronic paper (Acta Crystallographica Section E)             ###
###                                                                        ###
##############################################################################
#                                                                            #
# This CIF contains the data in a paper accepted for publication in Acta     #
# Crystallographica Section E. It conforms to the requirements of Notes      #
# for Authors for Section E, and has been peer reviewed under the auspices   #
# of the IUCr Commission on Journals.                                        #
#                                                                            #
# Full details of the Crystallographic Information File format               #
# are given in the paper "The Crystallographic Information File (CIF):       #
# a New Standard Archive File for Crystallography" by S. R. Hall, F. H.      #
# Allen and I. D. Brown [Acta Cryst. (1991), A47, 655-685].                  #
#                                                                            #
# The current version of the core CIF dictionary is obtainable from          #
# ftp://ftp.iucr.org/pub/cif_core.dic. The current version number is 2.4.    #
#                                                                            #
# Software is freely available for graphical display of the structure(s) in  #
# this CIF.  For information consult the CIF home page http://www.iucr.org/  #
# cif/home.html                                                              #
#                                                                            #
# This file may be used for bona fide research purposes within the           #
# scientific community so long as proper attribution is given to the journal # 
# article from which it was obtained.                                        #
#                                                                            #
##############################################################################
                                             
data_I
_audit_creation_method     SHELXL-97
_chemical_name_systematic
;
Di-\m-chlorido-bis[dichlorido(3,3',5,5'-
tetramethyl-4,4'-bipyrazol-1-ium-\kN^2'^)copper(II)] dihydrate
;
_chemical_name_common     ?
_chemical_formula_moiety     ?
_chemical_formula_sum     'C20 H34 Cl6 Cu2 N8 O2'
_chemical_formula_iupac     '[Cu2 Cl6 (C10 H15 N4)2], 2H2 O'
_chemical_formula_weight     758.35
_chemical_melting_point     ?
_symmetry_cell_setting     triclinic
_symmetry_space_group_name_H-M     'P -1'
loop_
    _symmetry_equiv_pos_as_xyz
    'x, y, z'
    '-x, -y, -z'
_cell_length_a     8.2837(4)
_cell_length_b     10.5907(6)
_cell_length_c     10.9058(6)
_cell_angle_alpha     102.4385(9)
_cell_angle_beta     108.4401(9)
_cell_angle_gamma     110.2613(8)
_cell_volume     792.70(7)
_cell_formula_units_Z     1
_cell_measurement_reflns_used     5647
_cell_measurement_theta_min     2.43
_cell_measurement_theta_max     27.49
_cell_measurement_temperature     173(2)
_exptl_crystal_description     plate
_exptl_crystal_colour     green
_exptl_crystal_size_max     0.2
_exptl_crystal_size_mid     0.125
_exptl_crystal_size_min     0.075
_exptl_crystal_density_diffrn     1.589
_exptl_crystal_density_meas     ?
_exptl_crystal_density_method     'not measured'
_exptl_crystal_F_000     386
_exptl_absorpt_coefficient_mu     1.880
_exptl_absorpt_correction_type     'multi-scan'
_exptl_absorpt_process_details     '(SADABS; Sheldrick, 2008a)'
_exptl_absorpt_correction_T_min     0.787316
_exptl_absorpt_correction_T_max     0.87
_exptl_special_details
;
;
_diffrn_ambient_temperature     173(2)
_diffrn_radiation_type     MoK\a
_diffrn_radiation_wavelength     0.71073
_diffrn_radiation_source     'fine-focus sealed tube'
_diffrn_radiation_monochromator     graphite
_diffrn_measurement_device_type     'Bruker SMART CCD area-detector'
_diffrn_measurement_method     '\f and \w'
_diffrn_detector_area_resol_mean     ?
_diffrn_reflns_number     8466
_diffrn_reflns_av_R_equivalents     0.0230
_diffrn_reflns_av_sigmaI/netI     0.0278
_diffrn_reflns_theta_min     2.20
_diffrn_reflns_theta_max     27.50
_diffrn_reflns_theta_full     27.50
_diffrn_measured_fraction_theta_max     0.992
_diffrn_measured_fraction_theta_full     0.992
_diffrn_reflns_limit_h_min     -10
_diffrn_reflns_limit_h_max     10
_diffrn_reflns_limit_k_min     -13
_diffrn_reflns_limit_k_max     13
_diffrn_reflns_limit_l_min     -14
_diffrn_reflns_limit_l_max     14
_diffrn_standards_number     0
_diffrn_standards_interval_count     'not measured'
_diffrn_standards_interval_time     ?
_diffrn_standards_decay_%     0
_refine_special_details
;
Refinement of <i>F</i>^2^ against ALL reflections. The weighted <i>R</i>-factor
<i>wR</i> and goodness of fit <i>S</i> are based on <i>F</i>^2^, conventional
<i>R</i>-factors <i>R</i> are based on <i>F</i>, with <i>F</i> set to zero for
negative <i>F</i>^2^. The threshold expression of <i>F</i>^2^ >
\s(<i>F</i>^2^) is used only for calculating <i>R</i>-factors(gt) <i>etc</i>.
and is not relevant to the choice of reflections for refinement.
<i>R</i>-factors based on <i>F</i>^2^ are statistically about twice as large
as those based on <i>F</i>, and <i>R</i>- factors based on ALL data will be
even larger.
;
_reflns_number_total     3609
_reflns_number_gt     3242
_reflns_threshold_expression     I>2\s(I)
_refine_ls_structure_factor_coef     Fsqd
_refine_ls_matrix_type     full
_refine_ls_R_factor_all     0.0275
_refine_ls_R_factor_gt     0.0236
_refine_ls_wR_factor_gt     0.0622
_refine_ls_wR_factor_ref     0.0639
_refine_ls_goodness_of_fit_ref     1.043
_refine_ls_restrained_S_all     1.044
_refine_ls_number_reflns     3609
_refine_ls_number_parameters     182
_refine_ls_number_restraints     2
_refine_ls_hydrogen_treatment     mixed
_refine_ls_weighting_scheme     calc
_refine_ls_weighting_details
         'calc w=1/[\s^2^(Fo^2^)+(0.0305P)^2^+0.3154P] where P=(Fo^2^+2Fc^2^)/3'
_atom_sites_solution_hydrogens     geom
_atom_sites_solution_primary     direct
_atom_sites_solution_secondary     difmap
_refine_ls_shift/su_max     0.002
_refine_ls_shift/su_mean     0.000
_refine_diff_density_max     0.393
_refine_diff_density_min     -0.335
_refine_ls_extinction_method     none
_refine_ls_extinction_coef     ?
loop_
    _atom_type_symbol
    _atom_type_description
    _atom_type_scat_dispersion_real
    _atom_type_scat_dispersion_imag
    _atom_type_scat_source
    'C' 'C' 0.0033 0.0016
                         'International Tables Vol C Tables 4.2.6.8 and 6.1.1.4'
    'H' 'H' 0.0000 0.0000
                         'International Tables Vol C Tables 4.2.6.8 and 6.1.1.4'
    'N' 'N' 0.0061 0.0033
                         'International Tables Vol C Tables 4.2.6.8 and 6.1.1.4'
    'Cl' 'Cl' 0.1484 0.1585
                         'International Tables Vol C Tables 4.2.6.8 and 6.1.1.4'
    'Cu' 'Cu' 0.3201 1.2651
                         'International Tables Vol C Tables 4.2.6.8 and 6.1.1.4'
    'O' 'O' 0.0106 0.0060
                         'International Tables Vol C Tables 4.2.6.8 and 6.1.1.4'
_computing_data_collection     'SMART (Bruker, 2001)'
_computing_cell_refinement     'SAINT (Bruker, 2001)'
_computing_data_reduction     'SAINT (Bruker, 2001)'
_computing_structure_solution     'SHELXS97 (Sheldrick, 2008b)'
_computing_structure_refinement     'SHELXL97 (Sheldrick, 2008b)'
_computing_molecular_graphics     'SHELXTL (Sheldrick, 2008b)'
_computing_publication_material     'SHELXTL (Sheldrick, 2008b)'
loop_
    _atom_site_type_symbol
    _atom_site_label
    _atom_site_fract_x
    _atom_site_fract_y
    _atom_site_fract_z
    _atom_site_U_iso_or_equiv
    _atom_site_adp_type
    _atom_site_calc_flag
    _atom_site_refinement_flags
    _atom_site_occupancy
    _atom_site_disorder_assembly
    _atom_site_disorder_group
    Cu Cu1 1.11358(3) 1.463916(19) 0.381212(19) 0.01706(7) Uani d . 1 . .
    Cl Cl1 1.38009(6) 1.67695(4) 0.47299(5) 0.02431(10) Uani d . 1 . .
    Cl Cl2 1.16045(6) 1.45959(4) 0.60262(4) 0.02086(9) Uani d . 1 . .
    Cl Cl3 1.04245(6) 1.46073(4) 0.15868(4) 0.02189(10) Uani d . 1 . .
    N N1 0.7878(2) 1.19314(14) 0.32487(14) 0.0185(3) Uani d . 1 . .
    H H1A 0.7400 1.2435 0.3637 0.022 Uiso calc R 1 . .
    N N2 0.9482(2) 1.25267(14) 0.30738(14) 0.0178(3) Uani d . 1 . .
    N N3 0.7030(2) 0.64464(15) 0.01465(15) 0.0210(3) Uani d . 1 . .
    H H3A 0.6352 0.5632 -0.0579 0.025 Uiso calc R 1 . .
    N N4 0.8615(2) 0.67473(15) 0.12509(15) 0.0217(3) Uani d . 1 . .
    H H4A 0.9136 0.6159 0.1356 0.026 Uiso calc R 1 . .
    C C1 0.5323(3) 0.9567(2) 0.2828(2) 0.0291(4) Uani d . 1 . .
    H H1B 0.5223 1.0103 0.3631 0.044 Uiso calc R 1 . .
    H H1C 0.5358 0.8677 0.2923 0.044 Uiso calc R 1 . .
    H H1D 0.4220 0.9325 0.1977 0.044 Uiso calc R 1 . .
    C C2 0.7099(2) 1.04760(17) 0.27573(17) 0.0185(3) Uani d . 1 . .
    C C3 0.8267(2) 1.01087(17) 0.22334(16) 0.0167(3) Uani d . 1 . .
    C C4 0.9734(2) 1.14256(17) 0.24501(16) 0.0172(3) Uani d . 1 . .
    C C5 1.1377(3) 1.16715(19) 0.2077(2) 0.0261(4) Uani d . 1 . .
    H H5A 1.1436 1.2324 0.1559 0.039 Uiso calc R 1 . .
    H H5B 1.1210 1.0746 0.1501 0.039 Uiso calc R 1 . .
    H H5C 1.2561 1.2106 0.2926 0.039 Uiso calc R 1 . .
    C C6 0.4994(3) 0.7602(2) -0.0706(2) 0.0310(4) Uani d . 1 . .
    H H6A 0.4776 0.7067 -0.1642 0.047 Uiso calc R 1 . .
    H H6B 0.5248 0.8602 -0.0607 0.047 Uiso calc R 1 . .
    H H6C 0.3862 0.7144 -0.0553 0.047 Uiso calc R 1 . .
    C C7 0.6656(2) 0.75913(17) 0.03346(17) 0.0192(3) Uani d . 1 . .
    C C8 0.8057(2) 0.86539(17) 0.16027(17) 0.0171(3) Uani d . 1 . .
    C C9 0.9272(2) 0.80751(17) 0.21604(18) 0.0194(3) Uani d . 1 . .
    C C10 1.0961(3) 0.8699(2) 0.3517(2) 0.0290(4) Uani d . 1 . .
    H H10A 1.1679 0.8134 0.3499 0.044 Uiso calc R 1 . .
    H H10B 1.0542 0.8671 0.4260 0.044 Uiso calc R 1 . .
    H H10C 1.1775 0.9703 0.3684 0.044 Uiso calc R 1 . .
    O O1 0.50412(19) 0.40901(14) 0.78153(14) 0.0258(3) Uani d D 1 . .
    H H11 0.570(3) 0.402(2) 0.741(2) 0.031 Uiso d D 1 . .
    H H12 0.413(3) 0.410(2) 0.729(2) 0.031 Uiso d D 1 . .
loop_
    _atom_site_aniso_label
    _atom_site_aniso_U_11
    _atom_site_aniso_U_22
    _atom_site_aniso_U_33
    _atom_site_aniso_U_12
    _atom_site_aniso_U_13
    _atom_site_aniso_U_23
    Cu1 0.02091(11) 0.01281(11) 0.01527(11) 0.00629(8) 0.00744(8) 0.00371(8)
    Cl1 0.0229(2) 0.01816(19) 0.0263(2) 0.00477(16) 0.01237(17) 0.00262(16)
    Cl2 0.0242(2) 0.0218(2) 0.0157(2) 0.01139(16) 0.00700(16) 0.00580(15)
    Cl3 0.0302(2) 0.0242(2) 0.0190(2) 0.01682(18) 0.01283(17) 0.01042(16)
    N1 0.0212(7) 0.0162(7) 0.0193(7) 0.0090(6) 0.0104(6) 0.0050(5)
    N2 0.0208(7) 0.0148(6) 0.0168(7) 0.0072(6) 0.0085(6) 0.0045(5)
    N3 0.0246(7) 0.0150(7) 0.0197(7) 0.0082(6) 0.0085(6) 0.0026(6)
    N4 0.0265(7) 0.0186(7) 0.0239(8) 0.0138(6) 0.0112(6) 0.0080(6)
    C1 0.0264(9) 0.0215(9) 0.0384(11) 0.0074(7) 0.0192(8) 0.0069(8)
    C2 0.0202(8) 0.0166(8) 0.0171(8) 0.0085(7) 0.0068(6) 0.0051(6)
    C3 0.0180(7) 0.0152(7) 0.0144(8) 0.0074(6) 0.0049(6) 0.0042(6)
    C4 0.0204(8) 0.0157(7) 0.0145(8) 0.0087(6) 0.0061(6) 0.0047(6)
    C5 0.0269(9) 0.0202(8) 0.0331(10) 0.0099(7) 0.0172(8) 0.0075(7)
    C6 0.0270(9) 0.0258(9) 0.0267(10) 0.0127(8) -0.0001(8) 0.0012(8)
    C7 0.0214(8) 0.0163(8) 0.0197(8) 0.0084(6) 0.0093(7) 0.0056(6)
    C8 0.0194(7) 0.0148(7) 0.0183(8) 0.0081(6) 0.0086(6) 0.0065(6)
    C9 0.0217(8) 0.0177(8) 0.0206(8) 0.0094(7) 0.0095(7) 0.0087(7)
    C10 0.0264(9) 0.0269(9) 0.0284(10) 0.0125(8) 0.0040(8) 0.0110(8)
    O1 0.0243(7) 0.0271(7) 0.0245(7) 0.0119(6) 0.0117(6) 0.0043(5)
_geom_special_details
;
All e.s.d.'s (except the e.s.d. in the dihedral angle between two l.s. planes)
are estimated using the full covariance matrix. The cell e.s.d.'s are taken
into account individually in the estimation of e.s.d.'s in distances, angles
and torsion angles; correlations between e.s.d.'s in cell parameters are only
used when they are defined by crystal symmetry. An approximate (isotropic)
treatment of cell e.s.d.'s is used for estimating e.s.d.'s involving l.s.
planes.
;
loop_
    _geom_bond_atom_site_label_1
    _geom_bond_atom_site_label_2
    _geom_bond_site_symmetry_2
    _geom_bond_distance
    _geom_bond_publ_flag
    Cu1 N2 . 1.9834(13) yes
    Cu1 Cl1 . 2.2684(5) yes
    Cu1 Cl3 . 2.2988(4) yes
    Cu1 Cl2 . 2.3345(4) yes
    Cu1 Cl2 2_786 2.7029(5) ?
    Cl2 Cu1 2_786 2.7029(5) ?
    N1 C2 . 1.348(2) ?
    N1 N2 . 1.3538(19) ?
    N1 H1A . 0.8800 ?
    N2 C4 . 1.335(2) ?
    N3 C7 . 1.342(2) ?
    N3 N4 . 1.349(2) ?
    N3 H3A . 0.8800 ?
    N4 C9 . 1.336(2) ?
    N4 H4A . 0.8800 ?
    C1 C2 . 1.490(2) ?
    C1 H1B . 0.9800 ?
    C1 H1C . 0.9800 ?
    C1 H1D . 0.9800 ?
    C2 C3 . 1.388(2) ?
    C3 C4 . 1.407(2) ?
    C3 C8 . 1.470(2) ?
    C4 C5 . 1.495(2) ?
    C5 H5A . 0.9800 ?
    C5 H5B . 0.9800 ?
    C5 H5C . 0.9800 ?
    C6 C7 . 1.487(2) ?
    C6 H6A . 0.9800 ?
    C6 H6B . 0.9800 ?
    C6 H6C . 0.9800 ?
    C7 C8 . 1.391(2) ?
    C8 C9 . 1.400(2) ?
    C9 C10 . 1.487(2) ?
    C10 H10A . 0.9800 ?
    C10 H10B . 0.9800 ?
    C10 H10C . 0.9800 ?
    O1 H11 . 0.811(15) ?
    O1 H12 . 0.800(15) ?
loop_
    _geom_angle_atom_site_label_1
    _geom_angle_atom_site_label_2
    _geom_angle_atom_site_label_3
    _geom_angle_site_symmetry_1
    _geom_angle_site_symmetry_3
    _geom_angle
    _geom_angle_publ_flag
    N2 Cu1 Cl1 . . 159.99(4) ?
    N2 Cu1 Cl3 . . 90.16(4) ?
    Cl1 Cu1 Cl3 . . 92.769(17) ?
    N2 Cu1 Cl2 . . 87.45(4) ?
    Cl1 Cu1 Cl2 . . 90.762(17) ?
    Cl3 Cu1 Cl2 . . 175.537(17) ?
    N2 Cu1 Cl2 . 2_786 95.31(4) ?
    Cl1 Cu1 Cl2 . 2_786 104.333(16) ?
    Cl3 Cu1 Cl2 . 2_786 92.434(14) ?
    Cl2 Cu1 Cl2 . 2_786 84.042(14) ?
    Cu1 Cl2 Cu1 . 2_786 95.958(14) ?
    C2 N1 N2 . . 111.89(13) ?
    C2 N1 H1A . . 124.1 ?
    N2 N1 H1A . . 124.1 ?
    C4 N2 N1 . . 106.26(13) ?
    C4 N2 Cu1 . . 130.17(11) ?
    N1 N2 Cu1 . . 123.33(10) ?
    C7 N3 N4 . . 108.88(13) ?
    C7 N3 H3A . . 125.6 ?
    N4 N3 H3A . . 125.6 ?
    C9 N4 N3 . . 109.65(13) ?
    C9 N4 H4A . . 125.2 ?
    N3 N4 H4A . . 125.2 ?
    C2 C1 H1B . . 109.5 ?
    C2 C1 H1C . . 109.5 ?
    H1B C1 H1C . . 109.5 ?
    C2 C1 H1D . . 109.5 ?
    H1B C1 H1D . . 109.5 ?
    H1C C1 H1D . . 109.5 ?
    N1 C2 C3 . . 106.28(15) ?
    N1 C2 C1 . . 122.23(15) ?
    C3 C2 C1 . . 131.49(15) ?
    C2 C3 C4 . . 105.84(14) ?
    C2 C3 C8 . . 127.73(15) ?
    C4 C3 C8 . . 126.42(14) ?
    N2 C4 C3 . . 109.72(14) ?
    N2 C4 C5 . . 121.50(15) ?
    C3 C4 C5 . . 128.78(14) ?
    C4 C5 H5A . . 109.5 ?
    C4 C5 H5B . . 109.5 ?
    H5A C5 H5B . . 109.5 ?
    C4 C5 H5C . . 109.5 ?
    H5A C5 H5C . . 109.5 ?
    H5B C5 H5C . . 109.5 ?
    C7 C6 H6A . . 109.5 ?
    C7 C6 H6B . . 109.5 ?
    H6A C6 H6B . . 109.5 ?
    C7 C6 H6C . . 109.5 ?
    H6A C6 H6C . . 109.5 ?
    H6B C6 H6C . . 109.5 ?
    N3 C7 C8 . . 107.84(14) ?
    N3 C7 C6 . . 122.10(15) ?
    C8 C7 C6 . . 130.06(15) ?
    C7 C8 C9 . . 106.25(14) ?
    C7 C8 C3 . . 127.55(14) ?
    C9 C8 C3 . . 126.19(15) ?
    N4 C9 C8 . . 107.39(15) ?
    N4 C9 C10 . . 122.58(15) ?
    C8 C9 C10 . . 130.00(15) ?
    C9 C10 H10A . . 109.5 ?
    C9 C10 H10B . . 109.5 ?
    H10A C10 H10B . . 109.5 ?
    C9 C10 H10C . . 109.5 ?
    H10A C10 H10C . . 109.5 ?
    H10B C10 H10C . . 109.5 ?
    H11 O1 H12 . . 107(2) ?
loop_
    _geom_torsion_atom_site_label_1
    _geom_torsion_atom_site_label_2
    _geom_torsion_atom_site_label_3
    _geom_torsion_atom_site_label_4
    _geom_torsion_site_symmetry_1
    _geom_torsion_site_symmetry_2
    _geom_torsion_site_symmetry_3
    _geom_torsion_site_symmetry_4
    _geom_torsion
    _geom_torsion_publ_flag
    N2 Cu1 Cl2 Cu1 . . . 2_786 -95.61(4) ?
    Cl1 Cu1 Cl2 Cu1 . . . 2_786 104.331(16) ?
    Cl2 Cu1 Cl2 Cu1 2_786 . . 2_786 0.0 ?
    C2 N1 N2 C4 . . . . 0.25(18) ?
    C2 N1 N2 Cu1 . . . . -174.59(11) ?
    Cl1 Cu1 N2 C4 . . . . -27.4(2) ?
    Cl3 Cu1 N2 C4 . . . . 71.20(14) ?
    Cl2 Cu1 N2 C4 . . . . -112.57(14) ?
    Cl2 Cu1 N2 C4 2_786 . . . 163.66(14) ?
    Cl1 Cu1 N2 N1 . . . . 146.16(10) ?
    Cl3 Cu1 N2 N1 . . . . -115.29(12) ?
    Cl2 Cu1 N2 N1 . . . . 60.94(12) ?
    Cl2 Cu1 N2 N1 2_786 . . . -22.83(12) ?
    C7 N3 N4 C9 . . . . 0.32(19) ?
    N2 N1 C2 C3 . . . . -0.06(18) ?
    N2 N1 C2 C1 . . . . 179.98(15) ?
    N1 C2 C3 C4 . . . . -0.15(18) ?
    C1 C2 C3 C4 . . . . 179.81(18) ?
    N1 C2 C3 C8 . . . . 178.83(15) ?
    C1 C2 C3 C8 . . . . -1.2(3) ?
    N1 N2 C4 C3 . . . . -0.34(17) ?
    Cu1 N2 C4 C3 . . . . 174.02(11) ?
    N1 N2 C4 C5 . . . . 179.50(15) ?
    Cu1 N2 C4 C5 . . . . -6.1(2) ?
    C2 C3 C4 N2 . . . . 0.31(18) ?
    C8 C3 C4 N2 . . . . -178.69(15) ?
    C2 C3 C4 C5 . . . . -179.52(17) ?
    C8 C3 C4 C5 . . . . 1.5(3) ?
    N4 N3 C7 C8 . . . . 0.06(19) ?
    N4 N3 C7 C6 . . . . 179.90(16) ?
    N3 C7 C8 C9 . . . . -0.39(19) ?
    C6 C7 C8 C9 . . . . 179.78(18) ?
    N3 C7 C8 C3 . . . . 178.39(16) ?
    C6 C7 C8 C3 . . . . -1.4(3) ?
    C2 C3 C8 C7 . . . . 69.0(3) ?
    C4 C3 C8 C7 . . . . -112.3(2) ?
    C2 C3 C8 C9 . . . . -112.5(2) ?
    C4 C3 C8 C9 . . . . 66.3(2) ?
    N3 N4 C9 C8 . . . . -0.56(19) ?
    N3 N4 C9 C10 . . . . 177.32(16) ?
    C7 C8 C9 N4 . . . . 0.58(19) ?
    C3 C8 C9 N4 . . . . -178.22(16) ?
    C7 C8 C9 C10 . . . . -177.09(18) ?
    C3 C8 C9 C10 . . . . 4.1(3) ?
loop_
    _geom_hbond_atom_site_label_D
    _geom_hbond_atom_site_label_H
    _geom_hbond_atom_site_label_A
    _geom_hbond_site_symmetry_A
    _geom_hbond_distance_DH
    _geom_hbond_distance_HA
    _geom_hbond_distance_DA
    _geom_hbond_angle_DHA
    N1 H1A Cl1 2_786 0.88 2.43 3.2625(14) 156.9
    N3 H3A O1 1_554 0.88 1.80 2.6786(19) 173.2
    N4 H4A Cl3 1_545 0.88 2.26 3.1435(14) 178.8
    O1 H11 Cl1 2_776 0.811(15) 2.519(17) 3.2640(14) 153(2)
    O1 H11 Cl3 2_776 0.811(15) 2.74(2) 3.3031(14) 128.5(19)
    O1 H12 Cl2 1_445 0.800(15) 2.404(16) 3.1923(14) 169(2)
data_global
_journal_date_recd_electronic     2008-06-26
_journal_date_accepted     2008-07-18
_journal_name_full     'Acta Crystallographica, Section E'
_journal_year     2008
_journal_volume     64
_journal_issue      8
_journal_page_first     m1053
_journal_page_last     m1054
_journal_paper_category     QM
_journal_coeditor_code     RN2046
_publ_contact_author_name     'A. Guy Orpen'
_publ_contact_author_address
;
School of Chemistry
University of Bristol
BRISTOL
BS8 1TS
UK
;
_publ_contact_author_email     guy.orpen@bris.ac.uk
_publ_contact_author_fax     ?
_publ_contact_author_phone     '0117 331 7479'
_publ_section_title
;\
Di-\m-chlorido-bis[dichlorido(3,3',5,5'-tetramethyl-4,4'-bipyrazol-1-ium-\
\k<i>N</i>^2'^)copper(II)] dihydrate
;
loop_
    _publ_author_name
    _publ_author_footnote
    _publ_author_address
    'Kurawa, Mukhtar A.' .
;
School of Chemistry
University of Bristol
Bristol BS8 1TS
England
;
    'Adams, Christopher J.' .
;
School of Chemistry
University of Bristol
Bristol BS8 1TS
England
;
    'Orpen, A. Guy' .
;
School of Chemistry
University of Bristol
Bristol BS8 1TS
England
;
