# Supplementary material for: Di-μ-chlorido-bis­[dichlorido(3,3′,5,5′-tetra­methyl-4,4′-bipyrazol-1-ium-κN 2′)copper(II)] dihydrate
Source: Acta Crystallogr Sect E Struct Rep Online. 2008 Jul 23;64(Pt 8):m1053–4. doi: 10.1107/S1600536808022605 (PMC2961969; doi:10.1107/S1600536808022605)
Supplement: Supplementary file 2 [file e-64-m1053-Isup2.hkl]

# 
# h,k,l, Fc-squared, Fo-squared, sigma(Fo-squared) and status flag 
# 
data_I
_shelx_title ' I in P-1' 
_shelx_refln_list_code          4 
_shelx_F_calc_maximum      132.26 
_exptl_crystal_F_000       386.00 
_reflns_d_resolution_high  0.7697 
 
loop_ 
 _symmetry_equiv_pos_as_xyz 
 'x, y, z' 
 '-x, -y, -z' 
 
_cell_length_a     8.2837 
_cell_length_b    10.5907 
_cell_length_c    10.9058 
_cell_angle_alpha 102.438 
_cell_angle_beta  108.440 
_cell_angle_gamma 110.261 
 
_shelx_F_squared_multiplier     1.000 
 
loop_ 
 _refln_index_h 
 _refln_index_k 
 _refln_index_l 
 _refln_F_squared_calc 
 _refln_F_squared_meas 
 _refln_F_squared_sigma 
 _refln_observed_status 
   1   0   0     6442.00     6241.42    180.80 o 
   2   0   0     1163.91     1186.81     21.00 o 
   3   0   0     1990.39     2002.43     44.56 o 
   4   0   0     1995.44     1896.44     33.73 o 
   5   0   0      570.42      560.60     11.82 o 
   6   0   0      112.50      110.80      5.78 o 
   7   0   0        0.77        2.43      2.63 o 
   8   0   0      133.77      146.08      7.63 o 
   9   0   0       64.65       70.25      6.72 o 
  -9   1   0        1.24        3.14      4.35 o 
  -8   1   0      284.57      300.94     10.96 o 
  -7   1   0        1.12       -0.97      2.13 o 
  -6   1   0      658.85      662.77     13.95 o 
  -5   1   0       86.13       86.84      2.89 o 
  -4   1   0     2499.92     2504.75     38.44 o 
  -3   1   0      155.35      117.31      2.72 o 
  -2   1   0      291.82      301.54      5.15 o 
  -1   1   0      987.70     1022.30     22.16 o 
   0   1   0     7300.46     6601.77    116.74 o 
   1   1   0     4305.23     4248.43     73.03 o 
   2   1   0     3992.04     4032.90    116.68 o 
   3   1   0      270.63      263.92      7.36 o 
   4   1   0     1380.28     1360.75     42.44 o 
   5   1   0      778.08      837.96     20.66 o 
   6   1   0      508.76      511.68     14.35 o 
   7   1   0      163.15      165.33      7.27 o 
   8   1   0      179.93      171.01      8.38 o 
  -9   2   0        8.60        4.16      3.96 o 
  -8   2   0       15.87       15.71      5.32 o 
  -7   2   0      237.15      255.54      7.29 o 
  -6   2   0      468.02      487.05     10.80 o 
  -5   2   0      668.91      649.20     11.17 o 
  -4   2   0     1906.87     1908.19     29.50 o 
  -3   2   0     2710.81     2672.39     40.57 o 
  -2   2   0     2723.22     2869.29     43.20 o 
  -1   2   0      622.55      740.52     11.47 o 
   0   2   0     2127.97     2168.16     44.01 o 
   1   2   0     7504.38     7465.34    144.27 o 
   2   2   0     4049.97     4061.66     86.33 o 
   3   2   0      947.97     1060.45     24.30 o 
   4   2   0        3.25        2.94      2.74 o 
   5   2   0      335.09      333.65     10.30 o 
   6   2   0      150.44      155.78      7.84 o 
   7   2   0      367.43      385.60     12.62 o 
   8   2   0       39.39       31.93      4.89 o 
  -9   3   0       36.54       37.41      7.55 o 
  -8   3   0       44.30       46.54      3.53 o 
  -7   3   0       10.74        7.51      2.17 o 
  -6   3   0       12.93       17.61      1.89 o 
  -5   3   0      259.73      253.61      5.36 o 
  -4   3   0       96.63       69.36      2.31 o 
  -3   3   0     5535.49     5633.85     84.47 o 
  -2   3   0     1037.01     1053.70     16.33 o 
  -1   3   0     4257.30     4419.96     66.39 o 
   0   3   0     3303.45     3401.60     58.61 o 
   1   3   0    16172.21    15540.57    231.65 o 
   2   3   0     3241.41     3614.17     62.69 o 
   3   3   0        0.28        1.44      1.63 o 
   4   3   0      121.34      123.90      5.34 o 
   5   3   0      320.32      346.02     13.91 o 
   6   3   0       12.25       10.71      3.49 o 
   7   3   0        1.52       -0.97      3.61 o 
 -10   4   0       11.19        7.05      6.40 o 
  -9   4   0       38.53       39.74      4.64 o 
  -8   4   0      137.86      146.06      5.49 o 
  -7   4   0      214.70      230.28      8.68 o 
  -6   4   0        3.47        3.16      1.35 o 
  -5   4   0       41.86       50.58      2.32 o 
  -4   4   0     1321.06     1424.41     22.34 o 
  -3   4   0     6210.40     6111.21     91.66 o 
  -2   4   0      851.39      915.98     21.14 o 
  -1   4   0      634.35      708.33     12.62 o 
   0   4   0     1651.87     1712.86     26.38 o 
   1   4   0     6674.85     6506.28     97.58 o 
   2   4   0     1284.75     1340.32     21.29 o 
   3   4   0      876.06      892.40     21.39 o 
   4   4   0        2.18        4.42      2.43 o 
   5   4   0      677.24      693.60     18.47 o 
   6   4   0        6.89        7.61      7.37 o 
   7   4   0       57.17       61.98      5.91 o 
 -10   5   0       46.34       59.21      9.03 o 
  -9   5   0      186.47      188.51      8.36 o 
  -8   5   0      160.94      163.90      5.91 o 
  -7   5   0      292.11      268.92      7.23 o 
  -6   5   0       85.61       81.82      3.07 o 
  -5   5   0      304.80      293.92      5.95 o 
  -4   5   0     2197.55     2102.92     32.46 o 
  -3   5   0     2512.44     2556.64     54.35 o 
  -2   5   0     1134.47     1004.98     17.76 o 
  -1   5   0      207.36      180.99      3.92 o 
   0   5   0      403.62      367.71      6.65 o 
   1   5   0     2386.86     2263.87     34.96 o 
   2   5   0     1090.72      993.53     16.45 o 
   3   5   0     2137.54     2069.90     77.29 o 
   4   5   0      363.09      364.83     11.34 o 
   5   5   0       67.16       68.89      5.24 o 
   6   5   0       28.61       27.94      8.57 o 
 -10   6   0       53.88       69.99      8.88 o 
  -9   6   0       40.83       48.04      6.14 o 
  -8   6   0        3.84        4.61      4.22 o 
  -7   6   0       46.52       54.68      3.41 o 
  -6   6   0       58.52       56.75      2.76 o 
  -5   6   0      939.76      967.78     15.99 o 
  -4   6   0      745.01      824.09     13.63 o 
  -3   6   0      591.05      561.57      9.55 o 
  -2   6   0     7278.05     7351.81     96.00 o 
  -1   6   0      589.49      617.62     10.49 o 
   0   6   0      837.60      909.76     14.94 o 
   1   6   0     2380.33     2429.63     46.14 o 
   2   6   0     1619.48     1669.01     26.70 o 
   3   6   0      168.52      173.30      6.83 o 
   4   6   0      509.09      471.73     14.01 o 
   5   6   0        1.32        0.95      3.54 o 
   6   6   0      126.57      116.53      8.00 o 
 -10   7   0       82.70       85.15      6.49 o 
  -9   7   0       96.64      100.20      6.33 o 
  -8   7   0       53.04       50.46      4.28 o 
  -7   7   0        8.34        5.09      2.70 o 
  -6   7   0      457.12      446.86     10.17 o 
  -5   7   0      105.80      121.63      5.61 o 
  -4   7   0      225.74      222.47      4.77 o 
  -3   7   0     1322.15     1300.48     20.69 o 
  -2   7   0     8701.99     8524.64    127.82 o 
  -1   7   0     1355.83     1343.26     21.51 o 
   0   7   0       59.18       67.12      2.68 o 
   1   7   0       99.03       97.98      3.33 o 
   2   7   0     2658.52     2712.22     42.49 o 
   3   7   0     1248.53     1208.00     72.18 o 
   4   7   0       86.87       76.61      5.84 o 
   5   7   0       16.16       13.03      4.65 o 
 -10   8   0       44.55       43.69      5.29 o 
  -9   8   0        3.31        9.69      3.76 o 
  -8   8   0      461.05      450.26     11.04 o 
  -7   8   0       61.96       62.69      4.00 o 
  -6   8   0      589.43      559.61     12.18 o 
  -5   8   0        2.42        2.26      1.67 o 
  -4   8   0        0.05        1.01      2.50 o 
  -3   8   0      555.14      539.02      9.40 o 
  -2   8   0     2475.86     2422.33     37.65 o 
  -1   8   0     1254.15     1260.95     20.57 o 
   0   8   0      438.61      428.68      8.42 o 
   1   8   0      630.26      585.99     10.94 o 
   2   8   0     1272.34     1275.14     25.33 o 
   3   8   0      327.74      315.09     10.75 o 
   4   8   0      509.37      496.31     15.52 o 
  -9   9   0        0.76       -4.47      5.26 o 
  -8   9   0       22.58       25.12      3.92 o 
  -7   9   0       14.42       18.30      3.43 o 
  -6   9   0       11.53       13.64      2.79 o 
  -5   9   0      142.42      130.79      5.81 o 
  -4   9   0      894.08      891.35     22.32 o 
  -3   9   0      186.47      200.33      7.55 o 
  -2   9   0      343.35      351.96     10.71 o 
  -1   9   0     2047.48     2005.15     45.76 o 
   0   9   0     1032.16     1002.98     26.90 o 
   1   9   0      228.74      236.24      6.90 o 
   2   9   0      125.60      134.20      9.79 o 
   3   9   0      182.97      175.18     11.71 o 
  -9  10   0       28.84       33.11      7.43 o 
  -8  10   0       50.23       49.38      4.95 o 
  -7  10   0        1.68        2.19      3.83 o 
  -6  10   0       15.24       11.76      3.04 o 
  -5  10   0      566.24      553.45     30.80 o 
  -4  10   0        0.64        0.35      2.57 o 
  -3  10   0      863.02      850.67     21.82 o 
  -2  10   0      563.31      552.40     15.48 o 
  -1  10   0     1968.82     2048.34     47.19 o 
   0  10   0     1157.78     1213.39     29.76 o 
   1  10   0        2.44        9.24      4.59 o 
  -8  11   0       15.21       13.72      4.04 o 
  -7  11   0       28.54       30.71      4.27 o 
  -6  11   0        4.73        7.08      3.62 o 
  -5  11   0       32.23       47.13      4.80 o 
  -4  11   0        9.91        8.40      3.04 o 
  -3  11   0       37.90       40.40      5.67 o 
  -2  11   0      130.42      127.78      9.32 o 
  -1  11   0     1450.22     1405.21     34.24 o 
   0  11   0      140.18      133.65      6.85 o 
  -8  12   0       81.22       88.74      7.02 o 
  -7  12   0       89.17       94.80      7.09 o 
  -6  12   0       99.46       97.53      6.78 o 
  -5  12   0      259.69      264.13     10.12 o 
  -4  12   0      179.13      183.73     10.87 o 
  -3  12   0      123.18      120.40      7.18 o 
  -2  12   0      314.40      312.07     11.43 o 
  -1  12   0      755.87      799.42     22.04 o 
   0  12   0      318.39      323.11     16.77 o 
  -6  13   0       51.75       49.84      5.21 o 
  -5  13   0       29.26       31.34      4.50 o 
  -4  13   0      217.05      224.80     13.88 o 
  -3  13   0       80.32       76.54      6.21 o 
   2 -13   1      177.87      186.18      8.64 o 
   3 -13   1        7.49        1.80      4.94 o 
   4 -13   1        0.71        2.27      3.77 o 
   5 -13   1       58.13       59.19      6.25 o 
   6 -13   1       64.35       67.50      6.99 o 
   0 -12   1       83.39       83.00      8.88 o 
   1 -12   1       37.60       28.45      4.25 o 
   2 -12   1      124.84      135.19      7.25 o 
   3 -12   1      186.49      193.39      8.51 o 
   4 -12   1       30.61       35.66      4.07 o 
   5 -12   1        1.30        5.30      3.40 o 
   6 -12   1        6.22        6.53      3.69 o 
   7 -12   1        0.94        1.00      3.67 o 
   8 -12   1        1.59        6.27      4.09 o 
   0 -11   1        1.58        1.38      3.49 o 
   1 -11   1      723.61      756.87     20.20 o 
   2 -11   1      121.45      134.60     12.90 o 
   3 -11   1        9.13        7.97      2.88 o 
   4 -11   1      109.23      105.01      7.37 o 
   5 -11   1      200.26      214.79      9.49 o 
   6 -11   1       23.99       32.78      4.19 o 
   7 -11   1        1.48        5.92      3.50 o 
   8 -11   1        2.46        7.44      5.71 o 
  -1 -10   1      360.82      360.30     11.56 o 
   0 -10   1      187.88      183.87      7.42 o 
   1 -10   1      592.97      611.39     16.69 o 
   2 -10   1      191.29      180.44      7.35 o 
   3 -10   1      322.91      308.18     10.04 o 
   4 -10   1       12.93       12.32      2.93 o 
   5 -10   1      236.89      237.12      8.84 o 
   6 -10   1        1.50        4.95      3.18 o 
   7 -10   1      198.07      182.21      8.23 o 
   8 -10   1      123.97      118.59      8.34 o 
   9 -10   1        5.36        2.05      5.94 o 
  -4  -9   1      143.89      156.24      9.26 o 
  -3  -9   1      690.33      662.08     18.59 o 
  -2  -9   1      786.43      787.38     20.70 o 
  -1  -9   1      881.04      882.57     15.57 o 
   0  -9   1       96.70       95.11      4.19 o 
   1  -9   1        9.16       11.29      2.31 o 
   2  -9   1       89.46       87.26      4.16 o 
   3  -9   1      165.65      159.01      4.26 o 
   4  -9   1      180.11      185.68      5.59 o 
   5  -9   1      229.03      228.11      6.64 o 
   6  -9   1       33.59       36.78      3.07 o 
   7  -9   1      349.98      334.60      8.96 o 
   8  -9   1       13.46        6.03      3.26 o 
   9  -9   1       37.63       37.07      6.24 o 
  -4  -8   1       36.26       37.28      5.14 o 
  -3  -8   1       65.52       57.08      4.80 o 
  -2  -8   1     2468.66     2432.33     38.57 o 
  -1  -8   1      821.94      812.72     14.22 o 
   0  -8   1       14.30       16.69      1.70 o 
   1  -8   1       95.14      107.48      3.95 o 
   2  -8   1       75.73       77.79      2.77 o 
   3  -8   1      487.61      496.84     10.63 o 
   4  -8   1      293.65      270.18      6.96 o 
   5  -8   1       55.50       46.59      3.08 o 
   6  -8   1       24.53       24.58      2.97 o 
   7  -8   1        6.07        6.27      2.25 o 
   8  -8   1        2.63        2.03      3.40 o 
   9  -8   1       73.64       79.64      6.44 o 
  -5  -7   1       83.52       76.59      7.01 o 
  -4  -7   1        2.53        5.97      3.47 o 
  -3  -7   1        8.62        6.35      2.93 o 
  -2  -7   1     1253.26     1257.91     20.78 o 
  -1  -7   1      859.87      879.92     22.82 o 
   0  -7   1      425.21      414.15      7.82 o 
   1  -7   1       36.71       35.04      3.00 o 
   2  -7   1      993.73      957.37     13.64 o 
   3  -7   1      176.53      192.12      5.13 o 
   4  -7   1       75.92       78.84      3.27 o 
   5  -7   1       26.38       18.16      2.02 o 
   6  -7   1      703.86      697.87     14.48 o 
   7  -7   1       22.90       22.81      2.72 o 
   8  -7   1      429.31      436.31     13.41 o 
   9  -7   1      232.88      241.88      9.84 o 
  -6  -6   1      490.02      497.34     22.92 o 
  -5  -6   1      431.29      431.48     19.77 o 
  -4  -6   1      532.70      528.70     19.22 o 
  -3  -6   1       83.76       70.23      4.83 o 
  -2  -6   1     3891.42     3816.66     58.45 o 
  -1  -6   1      753.51      728.31     12.37 o 
   0  -6   1     1750.22     1718.95     26.90 o 
   1  -6   1      516.15      561.01      9.58 o 
   2  -6   1      193.88      203.73      5.61 o 
   3  -6   1      462.04      575.91     12.79 o 
   4  -6   1        5.73        5.04      2.01 o 
   5  -6   1       54.09       66.60      2.74 o 
   6  -6   1      205.69      185.31      5.50 o 
   7  -6   1      142.42      138.54      7.40 o 
   8  -6   1      466.77      457.44     17.72 o 
   9  -6   1      108.02      101.74      6.35 o 
  -7  -5   1      158.59      170.76     10.34 o 
  -6  -5   1      655.71      682.45     25.33 o 
  -5  -5   1     1418.37     1415.60     33.95 o 
  -4  -5   1     1909.52     1872.56     42.73 o 
  -3  -5   1      224.24      218.76      7.56 o 
  -2  -5   1      631.38      633.05     22.22 o 
  -1  -5   1     3187.82     3089.65     47.16 o 
   0  -5   1     5015.36     5026.86     75.66 o 
   1  -5   1       17.83       17.85      1.02 o 
   2  -5   1        4.29        8.58      0.95 o 
   3  -5   1        2.82        3.88      0.83 o 
   4  -5   1      154.96      134.76      3.88 o 
   5  -5   1       94.77      100.77      3.11 o 
   6  -5   1       38.46       44.79      2.46 o 
   7  -5   1       53.06       55.85      3.53 o 
   8  -5   1       41.76       38.26      4.22 o 
   9  -5   1       15.22        8.55      3.89 o 
  -7  -4   1        0.00        5.83      4.61 o 
  -6  -4   1      236.08      223.33      8.80 o 
  -5  -4   1     1444.82     1374.17     45.16 o 
  -4  -4   1     1203.94     1186.24     28.09 o 
  -3  -4   1       20.26       29.25      2.81 o 
  -2  -4   1        2.23        5.22      0.99 o 
  -1  -4   1     8057.56     8053.09    134.83 o 
   0  -4   1     3123.22     3078.55     59.57 o 
   1  -4   1      180.71      160.75      3.19 o 
   2  -4   1       22.89       20.52      1.04 o 
   3  -4   1     1874.78     1994.51     30.58 o 
   4  -4   1       85.38      100.90      2.84 o 
   5  -4   1      474.09      517.81      9.32 o 
   6  -4   1       22.80       23.91      2.30 o 
   7  -4   1      649.28      614.84     19.84 o 
   8  -4   1       51.24       48.87      3.64 o 
   9  -4   1      179.99      173.30     12.00 o 
  -8  -3   1        2.05        2.10      4.39 o 
  -7  -3   1      355.86      358.97     20.27 o 
  -6  -3   1        2.12        1.12      2.76 o 
  -5  -3   1     2080.40     2026.69     45.90 o 
  -4  -3   1     1950.70     1975.24     44.22 o 
  -3  -3   1      544.00      496.36     25.15 o 
  -2  -3   1      812.93      932.41     28.32 o 
  -1  -3   1     7220.86     7096.20    204.21 o 
   0  -3   1      228.17      209.57      3.96 o 
   1  -3   1     6084.13     6075.72    104.28 o 
   2  -3   1      234.36      267.51      4.70 o 
   3  -3   1       11.41       20.39      1.22 o 
   4  -3   1       86.29      102.95      2.80 o 
   5  -3   1      346.42      366.71      6.98 o 
   6  -3   1      374.85      373.60      8.84 o 
   7  -3   1      539.10      539.06     12.22 o 
   8  -3   1       38.13       37.07      3.36 o 
   9  -3   1      353.15      385.73     13.05 o 
  -8  -2   1        5.66        7.70      3.97 o 
  -7  -2   1      223.91      226.53      9.14 o 
  -6  -2   1      492.61      493.82     16.86 o 
  -5  -2   1     2811.99     2560.62     78.15 o 
  -4  -2   1     4677.28     4777.37    102.34 o 
  -3  -2   1     4748.99     4714.28    100.40 o 
  -2  -2   1      131.32      149.65      4.64 o 
  -1  -2   1     1105.67     1143.92     17.59 o 
   0  -2   1     1337.88     1371.39     18.18 o 
   1  -2   1     2770.95     2705.49     46.71 o 
   2  -2   1      146.05      186.36      3.68 o 
   3  -2   1        3.62        4.56      0.87 o 
   4  -2   1       67.14       75.91      2.47 o 
   5  -2   1      303.57      305.32      7.69 o 
   6  -2   1      195.29      180.29      5.70 o 
   7  -2   1        2.64        4.20      2.27 o 
   8  -2   1        1.89        3.47      2.68 o 
   9  -2   1      415.36      424.33     14.10 o 
  -9  -1   1        8.66       11.39      8.38 o 
  -8  -1   1      252.27      281.04     15.31 o 
  -7  -1   1      135.71      141.92      7.23 o 
  -6  -1   1      196.03      207.25     12.39 o 
  -5  -1   1      245.99      229.92      7.64 o 
  -4  -1   1     4207.16     3998.74     85.85 o 
  -3  -1   1     4185.46     3928.68     83.78 o 
  -2  -1   1       92.83      105.87      3.69 o 
  -1  -1   1     1534.93     1643.95     35.08 o 
   0  -1   1     2812.30     2631.33    149.40 o 
   1  -1   1    17493.33    14851.75    625.40 o 
   2  -1   1      169.16      164.89      6.38 o 
   3  -1   1      170.36      170.15      4.34 o 
   4  -1   1       48.75       31.03      1.66 o 
   5  -1   1       65.55       85.80      6.38 o 
   6  -1   1      146.11      147.89      6.61 o 
   7  -1   1       43.27       36.94      3.39 o 
   8  -1   1       97.49       94.26      8.07 o 
   9  -1   1       60.23       57.14      6.18 o 
  -9   0   1       11.85        9.77      4.27 o 
  -8   0   1      618.87      662.97     18.56 o 
  -7   0   1      775.26      735.64     19.40 o 
  -6   0   1        0.27       -1.37      1.95 o 
  -5   0   1       23.19       24.46      2.69 o 
  -4   0   1     6729.96     6504.19     97.74 o 
  -3   0   1     4720.10     4754.16     71.59 o 
  -2   0   1      553.26      512.70      9.64 o 
  -1   0   1     2665.28     2637.01     77.07 o 
   1   0   1       10.47        6.10      0.77 o 
   2   0   1       31.76       17.21      1.46 o 
   3   0   1      153.69      161.60     12.45 o 
   4   0   1      652.53      654.69     18.67 o 
   5   0   1        1.89        1.91      2.01 o 
   6   0   1      392.09      399.66      9.61 o 
   7   0   1      292.95      279.42      8.06 o 
   8   0   1       66.28       70.13      6.13 o 
  -9   1   1        0.27        4.54      7.16 o 
  -8   1   1      369.41      393.76     17.61 o 
  -7   1   1       22.04       33.36      4.51 o 
  -6   1   1      411.80      427.64     13.17 o 
  -5   1   1     1071.58     1093.24     17.80 o 
  -4   1   1     5564.16     5327.30     80.30 o 
  -3   1   1     4880.94     4686.43     73.25 o 
  -2   1   1     4000.19     4079.58     61.27 o 
  -1   1   1      100.83       92.69      2.13 o 
   0   1   1      991.37     1054.88     18.70 o 
   1   1   1      302.22      340.34      7.68 o 
   2   1   1      790.08      771.83     17.61 o 
   3   1   1      582.42      656.47     19.61 o 
   4   1   1     1324.82     1403.51     31.91 o 
   5   1   1      111.73      110.65      5.41 o 
   6   1   1      116.49      119.68      6.37 o 
   7   1   1       16.98       18.20      3.72 o 
   8   1   1       23.56       20.35      5.70 o 
  -9   2   1       28.29       25.90      7.19 o 
  -8   2   1      768.46      783.58     20.56 o 
  -7   2   1      980.58      962.16     19.24 o 
  -6   2   1     1329.58     1255.73     20.47 o 
  -5   2   1     1853.71     1894.46     37.85 o 
  -4   2   1     2162.28     2137.11     32.88 o 
  -3   2   1    11006.44    10597.10    259.53 o 
  -2   2   1    15219.88    14093.58    210.29 o 
  -1   2   1      405.12      425.07     13.99 o 
   0   2   1     2778.43     2845.41     44.22 o 
   1   2   1      176.52      148.30      3.04 o 
   2   2   1     3088.26     3114.81     54.12 o 
   3   2   1      128.59      115.10      4.69 o 
   4   2   1       35.74       35.89      3.08 o 
   5   2   1       82.21       81.22      5.08 o 
   6   2   1       93.59       86.32      5.63 o 
   7   2   1       57.80       56.94      5.99 o 
 -10   3   1       35.24       45.67      9.28 o 
  -9   3   1       17.18       17.97      4.17 o 
  -8   3   1        6.43        3.75      3.23 o 
  -7   3   1      762.04      747.28     15.50 o 
  -6   3   1     2818.20     2864.54     44.32 o 
  -5   3   1        1.46        4.03      1.32 o 
  -4   3   1       72.95       57.45      2.19 o 
  -3   3   1    17082.99    16196.88    240.94 o 
  -2   3   1     5584.92     5501.11     82.32 o 
  -1   3   1     1916.45     1995.36     31.31 o 
   0   3   1      669.30      613.72      9.93 o 
   1   3   1     2211.62     2253.60     34.49 o 
   2   3   1      835.19      753.61     14.35 o 
   3   3   1      168.40      171.91      6.72 o 
   4   3   1       85.39       88.32      5.35 o 
   5   3   1      905.39      858.01     21.78 o 
   6   3   1      152.89      142.49     14.02 o 
   7   3   1       11.34        8.88      5.72 o 
 -10   4   1        9.02        9.48      4.09 o 
  -9   4   1      262.25      250.98      9.60 o 
  -8   4   1      104.57      103.99      4.69 o 
  -7   4   1     1776.51     1695.69     27.31 o 
  -6   4   1      730.39      702.02     19.20 o 
  -5   4   1      494.49      510.84      9.05 o 
  -4   4   1        5.10        3.67      0.98 o 
  -3   4   1     4444.83     4436.97     66.75 o 
  -2   4   1     3328.26     3359.52     59.70 o 
  -1   4   1     2173.86     2012.91     30.78 o 
   0   4   1      133.49      112.49      2.80 o 
   1   4   1      856.33      869.46     18.85 o 
   2   4   1        3.91        9.19      1.39 o 
   3   4   1      124.20      120.00      5.58 o 
   4   4   1        5.59        2.87      2.29 o 
   5   4   1      483.27      505.19     21.08 o 
   6   4   1        7.14        4.91      3.86 o 
 -10   5   1        2.71       -4.49      5.70 o 
  -9   5   1        8.42       14.84      3.53 o 
  -8   5   1      269.41      261.85      7.44 o 
  -7   5   1      944.88      947.72     16.24 o 
  -6   5   1     1428.15     1401.54     22.64 o 
  -5   5   1     1642.91     1600.68     25.34 o 
  -4   5   1       35.12       29.21      1.66 o 
  -3   5   1     2464.51     2327.92     35.63 o 
  -2   5   1     2628.25     2628.57     34.86 o 
  -1   5   1     9450.86     9787.88    185.15 o 
   0   5   1      133.40      145.46      3.52 o 
   1   5   1      246.13      262.39      5.43 o 
   2   5   1      610.35      659.43     11.52 o 
   3   5   1      400.46      398.37     11.72 o 
   4   5   1      122.49      125.38      6.02 o 
   5   5   1       32.94       31.85      5.90 o 
   6   5   1        0.86       -4.28      4.28 o 
 -10   6   1        1.71       12.21      6.73 o 
  -9   6   1      114.96      121.99      6.74 o 
  -8   6   1       50.25       56.80      4.45 o 
  -7   6   1       89.02      100.05      3.64 o 
  -6   6   1     2422.54     2401.83     37.47 o 
  -5   6   1     2551.78     2489.80     38.48 o 
  -4   6   1      338.42      383.93      7.06 o 
  -3   6   1      558.48      619.06     10.44 o 
  -2   6   1     4353.45     4348.74     65.83 o 
  -1   6   1     4125.55     4102.27     62.24 o 
   0   6   1        9.07        9.95      1.40 o 
   1   6   1      138.75      143.90      4.25 o 
   2   6   1        2.52        1.52      1.85 o 
   3   6   1       68.39       93.53      9.38 o 
   4   6   1        5.87        0.40      6.66 o 
   5   6   1       14.47       17.46      8.29 o 
 -10   7   1      245.52      252.56     13.93 o 
  -9   7   1       69.33       74.04      5.31 o 
  -8   7   1       10.77        8.29      2.41 o 
  -7   7   1       29.66       31.83      2.81 o 
  -6   7   1     1212.23     1159.51     31.14 o 
  -5   7   1     2399.70     2432.42     40.38 o 
  -4   7   1      307.49      294.06      5.92 o 
  -3   7   1       19.59       20.89      1.35 o 
  -2   7   1     1878.26     1745.05     27.42 o 
  -1   7   1      941.97      892.30     14.88 o 
   0   7   1      743.64      707.47     12.37 o 
   1   7   1       51.60       56.81      2.81 o 
   2   7   1      801.13      775.97     16.30 o 
   3   7   1        3.22        7.18      3.11 o 
   4   7   1        1.35        4.16      4.33 o 
 -10   8   1      149.30      157.75     12.00 o 
  -9   8   1        2.32       -0.80      4.97 o 
  -8   8   1       10.56       10.77      3.72 o 
  -7   8   1      957.04      882.21     26.40 o 
  -6   8   1     1446.96     1436.61     33.98 o 
  -5   8   1     1037.62     1024.94     25.08 o 
  -4   8   1      730.73      748.25     19.04 o 
  -3   8   1       29.05       33.65      2.33 o 
  -2   8   1     1766.86     1794.27     33.47 o 
  -1   8   1       30.63       34.66      2.50 o 
   0   8   1     1329.67     1289.15     24.92 o 
   1   8   1       97.66      100.10      4.30 o 
   2   8   1      225.50      220.98      8.70 o 
   3   8   1       19.44       20.73      5.00 o 
   4   8   1        8.63       13.64      5.58 o 
  -9   9   1        2.47        1.96      3.86 o 
  -8   9   1      408.42      410.67     13.25 o 
  -7   9   1      197.76      200.56      8.09 o 
  -6   9   1      595.75      570.42     15.91 o 
  -5   9   1     2525.38     2591.52     83.82 o 
  -4   9   1     3241.72     2947.05     65.79 o 
  -3   9   1       42.02       36.38      3.63 o 
  -2   9   1     1465.92     1377.17     32.60 o 
  -1   9   1      919.49      882.16     18.04 o 
   0   9   1     1185.30     1210.92     24.23 o 
   1   9   1       22.02       22.71      9.29 o 
   2   9   1        0.20        3.72      4.88 o 
   3   9   1       14.36        7.46      5.00 o 
  -9  10   1      212.89      202.94      8.98 o 
  -8  10   1      340.15      334.54     11.53 o 
  -7  10   1        0.02        3.63      3.93 o 
  -6  10   1      261.00      266.39      9.56 o 
  -5  10   1     1595.70     1646.50     38.92 o 
  -4  10   1     1459.64     1417.80     33.99 o 
  -3  10   1      245.20      252.20      9.49 o 
  -2  10   1        0.52       -0.02      2.41 o 
  -1  10   1     1282.50     1269.96     43.11 o 
   0  10   1      526.23      507.88     18.43 o 
   1  10   1       17.00       17.11      6.25 o 
   2  10   1       95.49       85.08      8.45 o 
  -9  11   1      131.54      133.05      7.91 o 
  -8  11   1       37.35       33.88      4.61 o 
  -7  11   1        9.41        5.55      3.60 o 
  -6  11   1        4.50        7.67      3.32 o 
  -5  11   1     1078.70      991.52     25.53 o 
  -4  11   1      654.77      686.29     22.22 o 
  -3  11   1      894.61      866.13     22.73 o 
  -2  11   1       98.68      113.14      6.49 o 
  -1  11   1      473.34      504.00     15.49 o 
   0  11   1       98.50      100.21      9.32 o 
  -8  12   1       78.54       94.74      7.09 o 
  -7  12   1      334.89      326.17     12.13 o 
  -6  12   1      106.77      108.90      8.30 o 
  -5  12   1      735.13      726.72     20.63 o 
  -4  12   1      696.44      687.28     19.63 o 
  -3  12   1      970.97      938.74     24.71 o 
  -2  12   1        2.33        4.95      4.34 o 
  -1  12   1      183.56      211.56     23.62 o 
  -6  13   1       46.00       54.95      6.01 o 
  -5  13   1      116.39      126.52      8.07 o 
  -4  13   1      926.17      923.22     24.97 o 
   1 -13   2      102.84      117.88     13.17 o 
   2 -13   2       36.84       30.57      6.84 o 
   3 -13   2        1.55        3.14      3.70 o 
   4 -13   2        0.70       -4.30      7.31 o 
   5 -13   2        0.18        3.37      4.01 o 
   6 -13   2      218.64      216.53      9.91 o 
   0 -12   2       79.29       78.56      8.81 o 
   1 -12   2       10.01        6.55      3.11 o 
   2 -12   2      215.20      203.18      8.76 o 
   3 -12   2       14.69       18.67      3.54 o 
   4 -12   2      310.16      325.92     11.48 o 
   5 -12   2       24.28       21.28      4.11 o 
   6 -12   2      302.76      294.69     10.88 o 
   7 -12   2      417.70      418.10     13.85 o 
  -1 -11   2        5.45        0.58      5.38 o 
   0 -11   2       72.83       68.08      5.26 o 
   1 -11   2       20.82       20.30      3.47 o 
   2 -11   2        2.02        4.20      2.88 o 
   3 -11   2       12.34       13.87      3.32 o 
   4 -11   2      227.51      231.94      8.90 o 
   5 -11   2      118.12      109.99      5.90 o 
   6 -11   2      142.99      153.15      7.18 o 
   7 -11   2      246.55      246.16      9.84 o 
   8 -11   2      738.78      712.95     20.29 o 
  -3 -10   2       68.14       72.62      9.80 o 
  -2 -10   2        7.07        8.09      5.50 o 
  -1 -10   2      161.39      167.23     12.99 o 
   0 -10   2       36.56       37.74      5.08 o 
   1 -10   2        1.58        2.90      2.13 o 
   2 -10   2      389.35      365.05     10.47 o 
   3 -10   2       16.11       17.03      2.26 o 
   4 -10   2       21.27       24.06      2.66 o 
   5 -10   2        4.76        5.42      2.26 o 
   6 -10   2      102.11       93.23      4.65 o 
   7 -10   2      768.58      758.61     16.46 o 
   8 -10   2      994.19      987.87     25.63 o 
   9 -10   2      327.23      333.46     12.26 o 
  -4  -9   2        1.15        1.54      3.87 o 
  -3  -9   2       92.42       92.87      6.55 o 
  -2  -9   2        4.95        1.25      2.90 o 
  -1  -9   2     1125.17     1074.15     21.21 o 
   0  -9   2      199.68      200.78      5.94 o 
   1  -9   2       38.44       41.04      2.77 o 
   2  -9   2       26.29       22.12      2.02 o 
   3  -9   2      388.12      392.02      7.57 o 
   4  -9   2      640.01      635.93     13.35 o 
   5  -9   2        5.54        4.12      2.01 o 
   6  -9   2        3.44        8.27      2.33 o 
   7  -9   2      471.98      457.64     11.10 o 
   8  -9   2       95.57      107.04     14.35 o 
   9  -9   2      503.18      563.15     17.02 o 
  -5  -8   2      993.39      969.68     25.89 o 
  -4  -8   2       35.70       40.72      4.62 o 
  -3  -8   2       80.84       76.60      5.88 o 
  -2  -8   2        3.26        0.99      2.16 o 
  -1  -8   2       37.12       47.26      2.62 o 
   0  -8   2       22.36       27.16      4.97 o 
   1  -8   2      181.36      194.53      5.55 o 
   2  -8   2       55.93       59.09      2.62 o 
   3  -8   2      339.28      359.57      8.23 o 
   4  -8   2      155.08      146.72     11.29 o 
   5  -8   2     1146.75     1109.57     29.78 o 
   6  -8   2       15.52       17.79      4.32 o 
   7  -8   2      385.49      379.81     11.91 o 
   8  -8   2      350.62      338.99     11.99 o 
   9  -8   2      821.91      872.54     23.90 o 
  -6  -7   2      214.22      205.16     10.17 o 
  -5  -7   2      463.61      418.11     16.69 o 
  -4  -7   2      504.42      505.68     19.62 o 
  -3  -7   2     1178.39     1214.36     29.16 o 
  -2  -7   2      184.80      189.47      5.33 o 
  -1  -7   2       45.22       45.73      2.35 o 
   0  -7   2      329.12      349.68      6.75 o 
   1  -7   2      194.22      196.39      5.16 o 
   2  -7   2      330.10      357.89      7.95 o 
   3  -7   2       71.10       95.66      3.66 o 
   4  -7   2       16.81       13.48      2.31 o 
   5  -7   2     1067.05     1017.47     19.73 o 
   6  -7   2        4.39        5.72      2.26 o 
   7  -7   2       33.57       31.17      3.99 o 
   8  -7   2      584.69      609.97     17.34 o 
   9  -7   2     1146.05     1129.16     33.52 o 
  -6  -6   2      303.71      308.00     11.68 o 
  -5  -6   2      155.42      167.50      7.65 o 
  -4  -6   2      717.49      663.09     17.82 o 
  -3  -6   2      114.43      111.92      9.06 o 
  -2  -6   2       91.99       90.04      5.92 o 
  -1  -6   2     1338.94     1447.44     23.00 o 
   0  -6   2       50.40       42.20      2.42 o 
   1  -6   2       64.35       70.13      2.09 o 
   2  -6   2        2.41        2.63      1.17 o 
   3  -6   2       13.45       22.05      1.86 o 
   4  -6   2      453.59      442.76      9.55 o 
   5  -6   2      900.87      876.37     17.79 o 
   6  -6   2      223.03      216.48      8.91 o 
   7  -6   2       12.26       17.01      3.17 o 
   8  -6   2      853.62      835.14     21.91 o 
   9  -6   2      168.62      152.52     11.28 o 
  -7  -5   2        0.58       -0.22      3.82 o 
  -6  -5   2       51.65       55.38      5.36 o 
  -5  -5   2      680.66      651.21     17.73 o 
  -4  -5   2     1240.43     1220.85     29.08 o 
  -3  -5   2       69.35       65.62      4.13 o 
  -2  -5   2       65.87       57.94      2.34 o 
  -1  -5   2        7.34        6.27      1.10 o 
   0  -5   2     1436.59     1394.85     22.46 o 
   1  -5   2       72.33       70.65      2.88 o 
   2  -5   2      384.89      401.60     10.46 o 
   3  -5   2       14.48        9.91      0.97 o 
   4  -5   2     1470.22     1511.75     23.81 o 
   5  -5   2      267.11      259.08      5.54 o 
   6  -5   2     1280.03     1207.79     23.33 o 
   7  -5   2      210.64      211.29      8.22 o 
   8  -5   2      161.30      167.95      7.96 o 
   9  -5   2      229.01      237.62     10.02 o 
  -7  -4   2        1.14       -3.36      3.95 o 
  -6  -4   2      223.62      236.64     10.57 o 
  -5  -4   2      356.30      345.72     10.85 o 
  -4  -4   2     1098.53     1136.24     26.94 o 
  -3  -4   2      232.73      237.07      7.55 o 
  -2  -4   2      182.27      183.08      3.97 o 
  -1  -4   2        1.17        1.65      0.87 o 
   0  -4   2       47.26       42.59      1.38 o 
   1  -4   2     1126.43     1215.95     21.80 o 
   2  -4   2      815.38      838.93     18.25 o 
   3  -4   2      836.21      801.75     14.80 o 
   4  -4   2        9.99       19.98      1.46 o 
   5  -4   2      495.22      476.43      9.02 o 
   6  -4   2     1643.98     1667.90     31.33 o 
   7  -4   2      473.10      460.08     11.00 o 
   8  -4   2      139.92      143.81      5.90 o 
   9  -4   2      288.37      301.16     11.78 o 
  -8  -3   2      678.82      674.24     19.68 o 
  -7  -3   2      363.97      346.72     15.11 o 
  -6  -3   2      188.35      179.61      7.65 o 
  -5  -3   2     1388.25     1325.15     44.88 o 
  -4  -3   2      353.90      344.21     10.45 o 
  -3  -3   2     3126.44     3195.30     77.83 o 
  -2  -3   2      359.70      387.10      7.85 o 
  -1  -3   2      123.78      148.72      3.03 o 
   0  -3   2     2536.44     2876.25     37.82 o 
   1  -3   2     2561.95     2869.52     54.31 o 
   2  -3   2      101.89       77.10      2.01 o 
   3  -3   2      894.04      978.11     18.21 o 
   4  -3   2      199.06      215.85      4.57 o 
   5  -3   2      686.74      693.87     14.13 o 
   6  -3   2      269.65      253.19      7.22 o 
   7  -3   2       66.38       64.87      3.76 o 
   8  -3   2      177.64      166.93      6.34 o 
   9  -3   2       72.07       77.43     11.03 o 
  -8  -2   2      376.37      373.01     13.08 o 
  -7  -2   2     1500.32     1557.22     37.11 o 
  -6  -2   2      117.10      128.48     13.01 o 
  -5  -2   2      589.09      599.38     15.69 o 
  -4  -2   2      763.43      758.54     36.23 o 
  -3  -2   2     2452.78     2321.14     65.64 o 
  -2  -2   2        2.58        9.58      1.42 o 
  -1  -2   2     3214.42     3395.02     76.53 o 
   0  -2   2      765.99      904.47     13.98 o 
   1  -2   2     3696.90     3581.72     53.89 o 
   2  -2   2      234.67      238.91      4.87 o 
   3  -2   2       86.41       86.21      2.40 o 
   4  -2   2       98.69      116.35      5.95 o 
   5  -2   2     1150.57     1122.15     21.63 o 
   6  -2   2      337.09      327.77     15.12 o 
   7  -2   2      470.56      464.16     11.20 o 
   8  -2   2       40.52       37.56      3.71 o 
   9  -2   2      197.09      220.08     10.21 o 
  -9  -1   2        1.51        3.45      3.75 o 
  -8  -1   2      235.10      256.15     10.21 o 
  -7  -1   2     2619.32     2558.76     79.38 o 
  -6  -1   2      472.62      478.43     13.48 o 
  -5  -1   2      340.87      364.67      7.12 o 
  -4  -1   2      202.13      164.88      4.41 o 
  -3  -1   2     2810.66     2894.18     62.46 o 
  -2  -1   2     1750.17     1735.98     41.61 o 
  -1  -1   2      433.14      462.74     10.50 o 
   0  -1   2     4719.45     4899.59    103.24 o 
   1  -1   2      980.16      964.95     21.66 o 
   2  -1   2     2133.45     2280.50     39.69 o 
   3  -1   2      896.88      859.71     19.74 o 
   4  -1   2      302.46      323.20      9.44 o 
   5  -1   2      385.29      367.06      8.74 o 
   6  -1   2      464.47      439.28     10.85 o 
   7  -1   2     1169.66     1165.68     23.59 o 
   8  -1   2      344.52      348.10     12.20 o 
  -9   0   2       30.04       28.39      4.25 o 
  -8   0   2     1141.31     1106.41     40.23 o 
  -7   0   2     1631.64     1707.72     39.64 o 
  -6   0   2      859.95      897.76     17.69 o 
  -5   0   2     1118.66     1142.02     18.57 o 
  -4   0   2     2491.70     2590.82     39.75 o 
  -3   0   2       29.16       23.28      1.57 o 
  -2   0   2     3581.87     3494.90    107.18 o 
  -1   0   2     6172.35     6126.77    106.32 o 
   0   0   2     1765.16     1822.82     38.75 o 
   1   0   2      581.46      637.59     11.56 o 
   2   0   2       61.23       63.65      2.89 o 
   3   0   2     2223.15     2215.71     48.21 o 
   4   0   2      366.46      380.77     10.44 o 
   5   0   2      196.13      216.05      7.45 o 
   6   0   2      516.32      498.47     26.71 o 
   7   0   2      837.76      780.43     28.44 o 
   8   0   2       63.87       71.65      6.02 o 
  -9   1   2       40.66       42.14      4.75 o 
  -8   1   2      639.95      666.36     18.06 o 
  -7   1   2     1063.56     1044.06     25.43 o 
  -6   1   2     2853.53     2869.02     44.43 o 
  -5   1   2      214.71      199.67      4.52 o 
  -4   1   2     1750.74     1805.75     28.01 o 
  -3   1   2        8.36       13.38      0.94 o 
  -2   1   2      455.40      432.80      7.10 o 
  -1   1   2      736.46      648.61     14.07 o 
   0   1   2     1623.05     1760.92     26.83 o 
   1   1   2       27.90       44.28      1.58 o 
   2   1   2       60.85       42.76      4.33 o 
   3   1   2       14.81       15.64      1.93 o 
   4   1   2       13.41       17.67      2.42 o 
   5   1   2       23.44       22.62      5.19 o 
   6   1   2      626.43      619.95     36.71 o 
   7   1   2      108.70      117.44      7.15 o 
   8   1   2      136.15      155.54      8.57 o 
 -10   2   2      358.36      396.41     14.11 o 
  -9   2   2       13.04       11.74      3.86 o 
  -8   2   2       74.49       84.52      6.67 o 
  -7   2   2      527.33      527.90     11.57 o 
  -6   2   2     2213.46     2236.11     38.42 o 
  -5   2   2     1906.14     1922.65     30.00 o 
  -4   2   2      148.72      176.38      3.87 o 
  -3   2   2      105.29      110.85      2.65 o 
  -2   2   2     5634.38     5542.44     83.22 o 
  -1   2   2     1356.97     1581.54     28.34 o 
   0   2   2     1248.00     1399.83     21.56 o 
   1   2   2      710.83      793.57     17.84 o 
   2   2   2      558.35      559.03     10.76 o 
   3   2   2       21.48       21.99      3.10 o 
   4   2   2      173.26      170.55      6.65 o 
   5   2   2      303.92      284.39      9.37 o 
   6   2   2      761.37      739.28     19.85 o 
   7   2   2      239.15      221.79      9.97 o 
 -10   3   2      359.63      380.43     20.01 o 
  -9   3   2        4.47        3.96      3.80 o 
  -8   3   2       24.45       22.22      3.84 o 
  -7   3   2     1733.15     1757.78     28.23 o 
  -6   3   2     3149.93     3043.53     46.94 o 
  -5   3   2      411.29      398.31      7.37 o 
  -4   3   2      144.39      122.67      5.53 o 
  -3   3   2      569.61      560.92     11.99 o 
  -2   3   2      295.76      313.25      5.43 o 
  -1   3   2      134.72      148.96      4.04 o 
   0   3   2      797.81      785.37     12.63 o 
   1   3   2      110.29       93.02      2.64 o 
   2   3   2       55.27       49.04      2.50 o 
   3   3   2        3.82        4.47      2.12 o 
   4   3   2      579.33      580.33     15.60 o 
   5   3   2        3.73        8.87      2.89 o 
   6   3   2       79.35       87.88     11.38 o 
   7   3   2      147.53      148.43      8.60 o 
 -10   4   2      349.80      370.31     12.53 o 
  -9   4   2      420.33      439.50     21.19 o 
  -8   4   2       99.33       94.32      7.79 o 
  -7   4   2     1722.01     1696.41     27.30 o 
  -6   4   2     2060.40     2138.77     33.55 o 
  -5   4   2     2065.00     1974.65     32.93 o 
  -4   4   2     1561.62     1611.88     25.11 o 
  -3   4   2      582.93      551.23      9.23 o 
  -2   4   2      993.43     1048.66     16.55 o 
  -1   4   2        3.99       11.28      1.04 o 
   0   4   2      125.37      136.40      5.37 o 
   1   4   2       35.17       41.85      2.06 o 
   2   4   2       45.86       51.56      4.16 o 
   3   4   2      114.17      122.67      5.67 o 
   4   4   2       26.80       23.77      3.54 o 
   5   4   2       38.04       30.75      3.88 o 
   6   4   2      106.22      100.86     10.62 o 
 -10   5   2      129.63      175.07     13.79 o 
  -9   5   2     1023.90     1086.19     42.60 o 
  -8   5   2       12.92       13.46      2.07 o 
  -7   5   2      400.25      403.41      8.16 o 
  -6   5   2     1505.02     1495.40     31.19 o 
  -5   5   2     5469.01     5455.70     82.48 o 
  -4   5   2     1120.81     1139.99     27.56 o 
  -3   5   2     1267.02     1359.85     36.62 o 
  -2   5   2      107.07      128.55      3.11 o 
  -1   5   2     2527.20     2679.33     40.99 o 
   0   5   2      431.84      470.77     11.50 o 
   1   5   2      204.14      204.81      4.75 o 
   2   5   2       11.12       12.54      2.40 o 
   3   5   2       35.08       35.67      3.68 o 
   4   5   2       39.16       39.49      4.34 o 
   5   5   2       26.23       22.99      3.87 o 
 -10   6   2      106.25      118.84     11.39 o 
  -9   6   2     1588.04     1669.91     54.68 o 
  -8   6   2       73.41       73.67      3.74 o 
  -7   6   2        0.73        1.05      1.68 o 
  -6   6   2      455.07      460.36     10.20 o 
  -5   6   2     1405.25     1349.08     21.61 o 
  -4   6   2      672.61      688.86     11.60 o 
  -3   6   2       65.93       55.69      1.77 o 
  -2   6   2      271.54      292.14      5.76 o 
  -1   6   2      522.15      481.47      8.67 o 
   0   6   2       81.02       69.70      3.38 o 
   1   6   2      250.30      244.16      5.59 o 
   2   6   2      319.24      314.68      9.86 o 
   3   6   2     1011.42      994.61     24.71 o 
   4   6   2       47.96       45.88      4.86 o 
   5   6   2      205.98      192.42     14.03 o 
  -9   7   2      871.72      865.17     32.32 o 
  -8   7   2      739.11      691.93     18.50 o 
  -7   7   2       48.58       46.40      3.97 o 
  -6   7   2     2574.75     2401.61     44.12 o 
  -5   7   2     1789.86     1769.78     57.93 o 
  -4   7   2     1193.46     1191.83     22.77 o 
  -3   7   2     1721.32     1825.39     29.28 o 
  -2   7   2       27.19       23.63      2.32 o 
  -1   7   2        2.72        5.82      1.72 o 
   0   7   2       84.82       91.22      3.78 o 
   1   7   2      201.90      212.53      8.06 o 
   2   7   2      154.14      169.96     10.28 o 
   3   7   2        2.54       -0.82      4.83 o 
   4   7   2       71.64       64.73      7.55 o 
  -9   8   2      244.45      252.62     15.06 o 
  -8   8   2      476.66      458.56     13.68 o 
  -7   8   2      384.43      344.18     10.90 o 
  -6   8   2      792.73      830.08     21.19 o 
  -5   8   2      285.83      287.43      9.57 o 
  -4   8   2     2911.80     2830.11     51.51 o 
  -3   8   2      717.75      693.66     14.48 o 
  -2   8   2       71.17       71.76      3.56 o 
  -1   8   2      243.97      229.75      9.44 o 
   0   8   2       94.80      102.87      4.28 o 
   1   8   2       13.28       17.16      3.44 o 
   2   8   2       40.20       35.36      6.08 o 
   3   8   2       28.06       23.10      5.91 o 
 -10   9   2       60.22       64.13      7.65 o 
  -9   9   2      221.23      224.89      9.43 o 
  -8   9   2     1546.32     1517.55     49.42 o 
  -7   9   2      380.10      369.34     12.05 o 
  -6   9   2        5.89        1.50      3.16 o 
  -5   9   2      342.72      347.72     11.13 o 
  -4   9   2      484.20      471.34     13.63 o 
  -3   9   2        3.52        3.92      2.30 o 
  -2   9   2       89.59       82.36      4.00 o 
  -1   9   2        7.69        6.47      2.32 o 
   0   9   2      374.02      370.82     11.86 o 
   1   9   2       76.25       89.08      6.36 o 
   2   9   2        5.76       14.00      5.94 o 
  -9  10   2      477.97      473.01     31.17 o 
  -8  10   2     1056.46     1034.72     26.98 o 
  -7  10   2       32.92       31.75      4.42 o 
  -6  10   2       80.17       77.04      5.41 o 
  -5  10   2      419.29      413.22     12.77 o 
  -4  10   2      609.85      570.47     16.21 o 
  -3  10   2       91.71       91.13      5.69 o 
  -2  10   2      281.75      282.84     10.05 o 
  -1  10   2        0.28        7.44      3.16 o 
   0  10   2       75.97       68.94      5.53 o 
   1  10   2       23.45       27.85      5.47 o 
  -8  11   2      615.26      630.02     18.46 o 
  -7  11   2      530.51      532.90     32.87 o 
  -6  11   2      338.49      329.88     11.35 o 
  -5  11   2      783.75      742.01     20.35 o 
  -4  11   2      241.41      246.11     11.65 o 
  -3  11   2      351.33      339.17     11.59 o 
  -2  11   2        6.37        4.93      3.60 o 
  -1  11   2       68.02       67.20      5.63 o 
   0  11   2        4.04        8.74      6.40 o 
  -7  12   2     1248.88     1247.38     31.90 o 
  -6  12   2      229.93      227.79      9.78 o 
  -5  12   2       15.30       10.40      4.52 o 
  -4  12   2       84.21       88.72     10.93 o 
  -3  12   2      527.62      520.82     15.98 o 
  -2  12   2       51.47       46.47      5.58 o 
   1 -13   3       69.38       61.72      8.47 o 
   2 -13   3      111.67      105.86      6.76 o 
   3 -13   3      356.82      378.61     12.72 o 
   4 -13   3      263.66      276.07     10.94 o 
   5 -13   3      463.43      478.26     15.49 o 
   6 -13   3       80.06       99.40      8.99 o 
  -1 -12   3        2.50       12.70      6.11 o 
   0 -12   3      148.49      164.46     12.43 o 
   1 -12   3        3.46        5.03      3.51 o 
   2 -12   3      279.95      307.44     10.61 o 
   3 -12   3      819.91      824.93     22.11 o 
   4 -12   3     1189.54     1158.24     29.33 o 
   5 -12   3      557.23      572.22     17.06 o 
   6 -12   3      258.28      260.35     10.52 o 
   7 -12   3      147.16      144.04     15.11 o 
  -2 -11   3       10.28        5.39      5.01 o 
  -1 -11   3       10.76        7.48      4.38 o 
   0 -11   3      618.86      615.44     17.06 o 
   1 -11   3       37.14       41.72      4.29 o 
   2 -11   3       51.13       58.40      5.04 o 
   3 -11   3      172.43      171.74      4.98 o 
   4 -11   3     1538.07     1524.61     24.51 o 
   5 -11   3      288.66      315.73      8.70 o 
   6 -11   3      115.79      120.22      5.67 o 
   7 -11   3       75.12       76.75      7.12 o 
   8 -11   3      756.01      750.06     20.81 o 
  -3 -10   3       70.09       71.20      8.76 o 
  -2 -10   3      171.85      184.62     22.55 o 
  -1 -10   3       29.76       25.22      4.01 o 
   0 -10   3      820.43      829.15     20.05 o 
   1 -10   3      154.53      156.80      5.27 o 
   2 -10   3      306.71      305.84     10.52 o 
   3 -10   3      212.15      223.02      5.57 o 
   4 -10   3     2214.31     2228.77     40.91 o 
   5 -10   3     1954.95     1892.89     35.43 o 
   6 -10   3      605.24      608.80     13.76 o 
   7 -10   3       31.08       32.63      4.80 o 
   8 -10   3      122.04      140.33      7.76 o 
  -4  -9   3       53.17       49.12      5.63 o 
  -3  -9   3       13.05        9.56      5.45 o 
  -2  -9   3       85.74       84.50      9.27 o 
  -1  -9   3        1.65        1.86      1.97 o 
   0  -9   3        5.63        4.18      2.01 o 
   1  -9   3      255.90      266.06     11.17 o 
   2  -9   3      119.92      126.57      3.86 o 
   3  -9   3     1148.10     1147.02     24.29 o 
   4  -9   3      843.70      900.41     24.53 o 
   5  -9   3     1884.21     1856.92     34.52 o 
   6  -9   3     1507.00     1523.08     29.15 o 
   7  -9   3       34.15       40.45      4.61 o 
   8  -9   3      201.46      210.83      9.24 o 
   9  -9   3      340.98      339.83     17.45 o 
  -5  -8   3       23.04       22.02      4.65 o 
  -4  -8   3       49.57       49.51      5.07 o 
  -3  -8   3      312.01      306.37     10.19 o 
  -2  -8   3      493.76      479.30     16.06 o 
  -1  -8   3       79.55       82.79      4.28 o 
   0  -8   3       19.04       19.98      2.27 o 
   1  -8   3     1928.87     1888.28     28.97 o 
   2  -8   3      152.27      152.25      4.54 o 
   3  -8   3      225.39      215.20      5.88 o 
   4  -8   3      251.35      233.51      9.15 o 
   5  -8   3     1692.52     1675.47     36.14 o 
   6  -8   3      914.42      895.02     19.98 o 
   7  -8   3       11.56       11.56      3.46 o 
   8  -8   3       34.07       35.46      4.81 o 
   9  -8   3      324.51      358.39     13.35 o 
  -6  -7   3       97.94       96.34      7.45 o 
  -5  -7   3       11.76       16.93      5.37 o 
  -4  -7   3        9.03       14.26      3.40 o 
  -3  -7   3      102.00      109.78      7.52 o 
  -2  -7   3      250.86      237.74      5.46 o 
  -1  -7   3       98.11       97.93      4.43 o 
   0  -7   3      142.55      165.27      4.02 o 
   1  -7   3     1767.75     1717.85     26.22 o 
   2  -7   3      780.75      754.65     14.79 o 
   3  -7   3      844.73      837.34     23.35 o 
   4  -7   3     1065.19     1041.94     20.07 o 
   5  -7   3     2056.24     1991.19     42.35 o 
   6  -7   3     2101.43     2042.38     65.72 o 
   7  -7   3      780.76      753.40     20.06 o 
   8  -7   3        4.49        7.28      8.19 o 
   9  -7   3      353.14      367.90     14.55 o 
  -7  -6   3      237.43      245.38     11.28 o 
  -6  -6   3       25.96       23.24      4.48 o 
  -5  -6   3      105.72      109.86      6.13 o 
  -4  -6   3      241.48      248.74      8.85 o 
  -3  -6   3        5.64        2.33      3.43 o 
  -2  -6   3       56.84       55.20      2.40 o 
  -1  -6   3       64.83       67.82      2.45 o 
   0  -6   3      597.95      681.41     13.32 o 
   1  -6   3     1320.83     1263.73     19.96 o 
   2  -6   3       41.00       39.18      2.49 o 
   3  -6   3     1115.50     1065.28     29.85 o 
   4  -6   3     1506.19     1565.30     28.75 o 
   5  -6   3     1154.04     1157.42     22.12 o 
   6  -6   3      660.34      647.11     17.37 o 
   7  -6   3      581.76      543.50     15.64 o 
   8  -6   3        2.55        0.64      3.39 o 
   9  -6   3       48.05       52.95     10.28 o 
  -7  -5   3       77.29       75.82      6.60 o 
  -6  -5   3      225.29      246.69     12.30 o 
  -5  -5   3      494.95      473.47     15.80 o 
  -4  -5   3        1.56       -1.07      2.30 o 
  -3  -5   3       49.44       53.81      2.90 o 
  -2  -5   3      188.49      169.75      4.48 o 
  -1  -5   3      433.24      430.15      9.19 o 
   0  -5   3     1900.44     1800.74     24.36 o 
   1  -5   3      173.58      172.03      5.59 o 
   2  -5   3     2763.86     2752.41     53.59 o 
   3  -5   3      769.73      752.46     12.45 o 
   4  -5   3      406.79      409.18      7.59 o 
   5  -5   3      652.30      646.17     11.42 o 
   6  -5   3     1749.16     1732.62     39.97 o 
   7  -5   3     1025.68     1005.09     25.38 o 
   8  -5   3        6.98       11.69      3.89 o 
   9  -5   3       63.71       64.76      6.14 o 
  -8  -4   3      130.68      125.65      7.90 o 
  -7  -4   3       93.11       90.28      6.78 o 
  -6  -4   3      486.63      473.18     20.61 o 
  -5  -4   3        1.19       -0.12      2.40 o 
  -4  -4   3       11.24        6.05      2.27 o 
  -3  -4   3      184.89      212.73      6.99 o 
  -2  -4   3     1097.61     1093.57     20.23 o 
  -1  -4   3        0.66        2.36      0.81 o 
   0  -4   3       24.94       26.37      1.25 o 
   1  -4   3       84.64       90.90      2.93 o 
   2  -4   3     4226.36     4082.23     61.68 o 
   3  -4   3     1098.24     1053.75     16.90 o 
   4  -4   3        1.90        3.23      1.20 o 
   5  -4   3     1143.08     1216.14     38.92 o 
   6  -4   3     3627.31     3533.97     63.69 o 
   7  -4   3      434.97      432.63     10.73 o 
   8  -4   3       37.56       34.10      4.70 o 
   9  -4   3        3.72        0.40      8.12 o 
  -8  -3   3       15.34       15.87      3.93 o 
  -7  -3   3      202.00      171.36      8.04 o 
  -6  -3   3      428.58      463.27     13.67 o 
  -5  -3   3      343.07      356.32     10.85 o 
  -4  -3   3      162.40      153.22      6.01 o 
  -3  -3   3       53.46       58.87      3.53 o 
  -2  -3   3      423.42      403.36      8.07 o 
  -1  -3   3       30.31       16.58      2.53 o 
   0  -3   3      179.17      186.90      5.12 o 
   1  -3   3       83.83       74.73      2.47 o 
   2  -3   3     6146.97     6104.78    119.31 o 
   3  -3   3     2681.80     2808.97     42.90 o 
   4  -3   3     1944.36     2007.61     40.00 o 
   5  -3   3       67.73       83.62      4.19 o 
   6  -3   3      956.37      911.57     21.47 o 
   7  -3   3      554.41      566.73     13.17 o 
   8  -3   3      464.69      497.07     16.83 o 
  -9  -2   3       41.78       36.93      5.24 o 
  -8  -2   3        2.23        6.54      3.27 o 
  -7  -2   3      226.91      240.31      9.08 o 
  -6  -2   3      736.15      682.04     53.79 o 
  -5  -2   3      304.34      317.05      9.75 o 
  -4  -2   3     1643.77     1680.34     30.62 o 
  -3  -2   3       44.13       58.91      4.63 o 
  -2  -2   3        2.99        6.24      1.34 o 
  -1  -2   3     2134.11     2230.46     32.89 o 
   0  -2   3       12.96       18.31      1.08 o 
   1  -2   3     7932.18     8315.05    124.18 o 
   2  -2   3     2003.70     2012.59     35.47 o 
   3  -2   3     2020.60     1920.27     32.95 o 
   4  -2   3     2679.72     2726.63     49.02 o 
   5  -2   3      243.57      209.70     10.03 o 
   6  -2   3      439.41      415.00     16.46 o 
   7  -2   3      929.69      900.43     19.12 o 
   8  -2   3      531.27      538.56     17.90 o 
  -9  -1   3      111.82      119.79     11.08 o 
  -8  -1   3       87.82       89.25      5.79 o 
  -7  -1   3      334.12      336.47     10.83 o 
  -6  -1   3       37.59       41.02      3.50 o 
  -5  -1   3      337.86      355.61     15.43 o 
  -4  -1   3      570.69      559.82     11.11 o 
  -3  -1   3      268.05      269.96      7.46 o 
  -2  -1   3    12182.03    12518.45    323.93 o 
  -1  -1   3      744.45      728.61     14.88 o 
   0  -1   3      284.77      326.77      7.75 o 
   1  -1   3     2225.52     2413.31     51.50 o 
   2  -1   3       56.54       42.05      3.67 o 
   3  -1   3     1581.25     1497.88     33.26 o 
   4  -1   3     2856.64     2692.73    116.12 o 
   5  -1   3      178.05      170.46      6.36 o 
   6  -1   3      168.63      169.83      5.78 o 
   7  -1   3     1820.63     1724.85     33.51 o 
   8  -1   3      177.28      174.98      7.02 o 
  -9   0   3      351.36      370.27     12.82 o 
  -8   0   3      128.00      119.87      6.74 o 
  -7   0   3       74.11       79.84      4.79 o 
  -6   0   3       58.90       60.06      3.69 o 
  -5   0   3      455.75      448.71     10.79 o 
  -4   0   3      506.44      616.84     12.19 o 
  -3   0   3      569.91      621.77     11.70 o 
  -2   0   3      367.54      357.39      6.93 o 
  -1   0   3      828.26      794.70     17.43 o 
   0   0   3      106.82       81.18      3.74 o 
   1   0   3       80.51       83.24      2.46 o 
   2   0   3     1331.62     1381.18     30.57 o 
   3   0   3     2662.78     2584.58     56.17 o 
   4   0   3      852.30      837.35     20.32 o 
   5   0   3     1384.25     1362.82     31.91 o 
   6   0   3        6.07        6.53      3.79 o 
   7   0   3      470.92      475.51     12.08 o 
 -10   1   3      680.33      714.20     20.63 o 
  -9   1   3      169.92      180.70     20.65 o 
  -8   1   3      104.14      110.04      6.48 o 
  -7   1   3      146.11      156.96      5.61 o 
  -6   1   3       88.90       75.92      3.50 o 
  -5   1   3      389.66      372.78      7.83 o 
  -4   1   3        5.81        4.56      0.97 o 
  -3   1   3      753.57      865.16     32.26 o 
  -2   1   3     2673.75     2684.32     66.84 o 
  -1   1   3       34.55       51.68      1.87 o 
   0   1   3      376.32      484.51      9.47 o 
   1   1   3       98.94      117.42      3.09 o 
   2   1   3     2680.07     2770.54     59.74 o 
   3   1   3     2869.33     2755.30     60.02 o 
   4   1   3      731.24      670.08     37.13 o 
   5   1   3     1117.64     1092.76     32.09 o 
   6   1   3        0.19       -2.57      2.84 o 
   7   1   3      286.22      295.47     11.49 o 
 -10   2   3      843.18      864.36     23.56 o 
  -9   2   3      475.44      480.08     14.57 o 
  -8   2   3      339.28      325.95     10.71 o 
  -7   2   3      211.96      209.17      6.28 o 
  -6   2   3     1125.33     1189.42     19.48 o 
  -5   2   3      301.48      352.19      6.74 o 
  -4   2   3      420.11      403.68      7.21 o 
  -3   2   3      771.34      854.13     13.63 o 
  -2   2   3      262.32      229.82      6.63 o 
  -1   2   3      303.03      380.98     10.66 o 
   0   2   3      534.77      516.77      8.66 o 
   1   2   3      841.84      859.07     15.73 o 
   2   2   3      120.12      111.41      3.17 o 
   3   2   3      590.50      563.10     14.48 o 
   4   2   3     1389.24     1358.09     31.71 o 
   5   2   3      737.61      728.76     20.53 o 
   6   2   3       47.78       40.22      5.10 o 
   7   2   3       45.31       47.07      6.08 o 
 -10   3   3      640.07      689.14     19.64 o 
  -9   3   3      333.74      342.34     12.88 o 
  -8   3   3      643.35      671.08     18.69 o 
  -7   3   3      209.97      212.20      6.93 o 
  -6   3   3      118.55      104.35      3.29 o 
  -5   3   3       21.10       24.02      1.58 o 
  -4   3   3      330.71      331.31      7.06 o 
  -3   3   3      108.21      110.62      2.94 o 
  -2   3   3      280.37      243.84      5.68 o 
  -1   3   3      358.23      345.64      6.06 o 
   0   3   3     1591.68     1416.01     30.87 o 
   1   3   3       55.79       55.33      2.88 o 
   2   3   3        0.05       -1.14      1.77 o 
   3   3   3      514.52      501.19     13.49 o 
   4   3   3     2926.59     2849.15     63.13 o 
   5   3   3      366.86      355.14     11.60 o 
   6   3   3      112.77      115.74      7.06 o 
 -10   4   3      132.60      144.19     13.94 o 
  -9   4   3      145.80      186.99      8.22 o 
  -8   4   3      629.40      662.96     14.80 o 
  -7   4   3       71.14       70.57      3.27 o 
  -6   4   3      104.33       98.32      3.38 o 
  -5   4   3       86.11       81.36      2.78 o 
  -4   4   3      707.82      744.57     12.35 o 
  -3   4   3        4.47        5.62      1.71 o 
  -2   4   3       22.50       29.13      1.84 o 
  -1   4   3      410.98      433.28      7.63 o 
   0   4   3     2649.40     2749.80     49.01 o 
   1   4   3       50.91       70.94      3.04 o 
   2   4   3      161.15      155.04      6.33 o 
   3   4   3      285.92      312.21     15.07 o 
   4   4   3      656.83      663.65     17.83 o 
   5   4   3      537.26      557.90     16.23 o 
   6   4   3      290.12      300.02     11.78 o 
 -10   5   3      138.09      152.46     10.09 o 
  -9   5   3      790.54      838.40     21.68 o 
  -8   5   3     1493.80     1461.79     33.17 o 
  -7   5   3       17.15       17.67      2.12 o 
  -6   5   3      232.85      231.95      7.86 o 
  -5   5   3      279.42      307.67     11.93 o 
  -4   5   3      259.73      301.46      7.97 o 
  -3   5   3      207.97      218.06      5.59 o 
  -2   5   3       44.47       66.15      2.88 o 
  -1   5   3      111.70       91.88      5.87 o 
   0   5   3      388.51      354.45      6.82 o 
   1   5   3      555.18      563.15     10.18 o 
   2   5   3     2235.42     2241.43     50.10 o 
   3   5   3      342.91      335.36     10.81 o 
   4   5   3      588.89      558.77     19.25 o 
   5   5   3      988.69     1007.22     27.77 o 
  -9   6   3      835.43      842.86     22.17 o 
  -8   6   3      148.00      149.46      7.59 o 
  -7   6   3      920.70      920.67     18.80 o 
  -6   6   3       32.76       33.00      2.54 o 
  -5   6   3      233.45      235.73      6.36 o 
  -4   6   3      266.98      272.13      6.79 o 
  -3   6   3       42.41       38.69      4.10 o 
  -2   6   3      567.39      534.92     11.38 o 
  -1   6   3       64.30       73.19      3.60 o 
   0   6   3      117.75      113.37      6.85 o 
   1   6   3      252.07      283.80      9.57 o 
   2   6   3       48.59       33.07      5.02 o 
   3   6   3       17.30       18.32      5.21 o 
   4   6   3       11.07       18.44      5.79 o 
  -9   7   3      551.75      537.57     15.60 o 
  -8   7   3       14.95       21.53      3.39 o 
  -7   7   3      289.54      297.52      7.91 o 
  -6   7   3       50.74       49.56      3.30 o 
  -5   7   3        2.96        4.29      3.65 o 
  -4   7   3       60.28       58.00      4.86 o 
  -3   7   3      168.84      156.36      5.00 o 
  -2   7   3        3.84        6.16      2.25 o 
  -1   7   3       16.22       18.08      2.21 o 
   0   7   3       88.28       93.31      4.13 o 
   1   7   3      641.98      656.83     18.21 o 
   2   7   3       42.31       45.35      6.03 o 
   3   7   3      217.89      193.11     12.74 o 
  -9   8   3      209.24      199.77     11.45 o 
  -8   8   3      770.54      773.34     20.56 o 
  -7   8   3      796.03      770.16     37.42 o 
  -6   8   3        0.42       -2.44      2.44 o 
  -5   8   3        0.71        1.47      1.68 o 
  -4   8   3      552.46      554.98     12.27 o 
  -3   8   3      123.81      110.84      4.83 o 
  -2   8   3      553.85      507.86     11.49 o 
  -1   8   3        9.74        9.51      2.17 o 
   0   8   3      359.05      347.52     11.56 o 
   1   8   3      862.43      822.06     22.18 o 
   2   8   3       59.53       63.62      7.46 o 
   3   8   3      373.36      400.41     19.84 o 
 -10   9   3       25.89       19.24      6.66 o 
  -9   9   3       55.69       54.94      5.25 o 
  -8   9   3      950.95      875.47     23.20 o 
  -7   9   3      277.10      278.09     10.08 o 
  -6   9   3       75.67       77.18      9.16 o 
  -5   9   3      404.44      386.40     12.11 o 
  -4   9   3       72.93       80.77      5.61 o 
  -3   9   3        2.00        3.46      2.06 o 
  -2   9   3       20.56       15.37      2.55 o 
  -1   9   3      182.45      177.91      6.12 o 
   0   9   3       51.12       51.03      4.99 o 
   1   9   3       17.06       12.70      3.77 o 
   2   9   3      220.75      212.54     14.10 o 
  -9  10   3      108.03      119.67      8.17 o 
  -8  10   3      264.15      269.85     10.59 o 
  -7  10   3      125.67      135.93      7.26 o 
  -6  10   3      336.49      348.74     11.92 o 
  -5  10   3       82.34       81.96     12.59 o 
  -4  10   3      159.04      155.79      7.00 o 
  -3  10   3       17.10       14.45      3.84 o 
  -2  10   3      255.31      267.64     16.04 o 
  -1  10   3       87.09       87.00      6.25 o 
   0  10   3        1.20        7.07      4.61 o 
  -8  11   3       25.87       28.63      6.50 o 
  -7  11   3      238.78      212.25      9.36 o 
  -6  11   3      136.79      130.37      7.32 o 
  -5  11   3       23.09       21.70      3.85 o 
  -4  11   3       10.20        8.36      3.23 o 
  -3  11   3        6.40        7.01      4.17 o 
  -2  11   3      104.61      113.43      6.83 o 
  -1  11   3       96.18       99.80      9.97 o 
  -7  12   3      117.19      116.75      7.99 o 
  -6  12   3      133.78      128.17      7.76 o 
  -5  12   3        1.01        2.85      3.74 o 
  -4  12   3       71.71       72.74      6.31 o 
  -3  12   3      103.93      107.35      7.37 o 
   1 -13   4      677.79      704.26     29.18 o 
   2 -13   4       22.40       21.30      4.32 o 
   3 -13   4      307.59      335.72     13.89 o 
   4 -13   4      613.75      628.04     18.45 o 
   5 -13   4      581.43      598.63     31.97 o 
   6 -13   4       37.67       36.61      5.00 o 
  -1 -12   4       41.87       47.79      5.37 o 
   0 -12   4      824.91      833.75     43.94 o 
   1 -12   4     1646.35     1617.63     31.40 o 
   2 -12   4       93.33       87.29      4.91 o 
   3 -12   4        1.76       -0.36      2.21 o 
   4 -12   4      457.47      434.59      9.63 o 
   5 -12   4      330.73      353.73      9.78 o 
   6 -12   4       25.98       23.13      3.55 o 
   7 -12   4       62.46       55.62      4.95 o 
  -2 -11   4      112.39      111.00     11.37 o 
  -1 -11   4        2.93        3.51      3.53 o 
   0 -11   4     1128.83     1133.13     33.91 o 
   1 -11   4      592.78      607.12     18.43 o 
   2 -11   4      481.20      487.13     11.59 o 
   3 -11   4       47.67       45.97      2.84 o 
   4 -11   4      264.65      275.09      8.20 o 
   5 -11   4      507.52      550.51     12.89 o 
   6 -11   4      193.19      185.15      7.09 o 
   7 -11   4        7.85       13.42      3.83 o 
  -3 -10   4      113.12      135.33     10.79 o 
  -2 -10   4       94.96       96.55      6.63 o 
  -1 -10   4      170.99      189.24     22.00 o 
   0 -10   4      975.71      945.10     19.21 o 
   1 -10   4      463.59      458.06     10.82 o 
   2 -10   4     1319.82     1312.97     21.29 o 
   3 -10   4      127.95      124.77      6.52 o 
   4 -10   4      780.28      761.71     16.06 o 
   5 -10   4      215.77      209.57     17.27 o 
   6 -10   4      232.92      237.37      7.48 o 
   7 -10   4      132.31      147.47      7.57 o 
   8 -10   4        6.41       11.18      4.72 o 
  -4  -9   4        1.23        3.31      5.99 o 
  -3  -9   4      225.85      207.91     12.57 o 
  -2  -9   4     1053.20     1054.12     25.82 o 
  -1  -9   4       14.65       23.55      3.52 o 
   0  -9   4     1291.78     1282.78     24.56 o 
   1  -9   4     2043.08     2028.00     31.26 o 
   2  -9   4     3851.22     3818.18     56.91 o 
   3  -9   4       13.39       18.93      2.34 o 
   4  -9   4      188.12      178.67      5.83 o 
   5  -9   4      574.86      579.57     14.04 o 
   6  -9   4      306.19      305.71     12.89 o 
   7  -9   4       33.80       25.78      9.63 o 
   8  -9   4       69.10       57.81      6.11 o 
  -5  -8   4        0.00       -3.55      4.49 o 
  -4  -8   4        2.07        2.81      3.51 o 
  -3  -8   4      610.62      632.88     17.38 o 
  -2  -8   4      822.65      831.20     20.64 o 
  -1  -8   4       77.70       70.58      3.63 o 
   0  -8   4      112.31      127.75      7.58 o 
   1  -8   4     1970.86     1884.17     28.97 o 
   2  -8   4     2307.13     2255.05     62.59 o 
   3  -8   4     1629.79     1547.75     28.84 o 
   4  -8   4      236.64      239.41      6.71 o 
   5  -8   4      602.64      599.23     19.19 o 
   6  -8   4      153.86      164.01     18.93 o 
   7  -8   4        7.16        4.00      3.25 o 
   8  -8   4       14.16       13.24      7.33 o 
  -6  -7   4       12.53       11.10      4.55 o 
  -5  -7   4       47.08       36.58      5.26 o 
  -4  -7   4       59.95       57.65      4.82 o 
  -3  -7   4      681.11      613.07     30.89 o 
  -2  -7   4      210.04      207.33     13.73 o 
  -1  -7   4     1432.33     1470.64     23.61 o 
   0  -7   4      140.98      134.40      4.41 o 
   1  -7   4     4933.31     4923.22     72.02 o 
   2  -7   4     3004.08     3023.95     53.49 o 
   3  -7   4     1143.59     1127.75     21.46 o 
   4  -7   4      223.74      226.17      6.36 o 
   5  -7   4     1743.15     1666.54     31.09 o 
   6  -7   4      207.58      209.34      8.23 o 
   7  -7   4      101.09       97.85      6.69 o 
   8  -7   4        1.28       -0.53      4.06 o 
  -7  -6   4       40.90       42.87      5.71 o 
  -6  -6   4       20.49       12.46      3.97 o 
  -5  -6   4      338.48      372.62     12.45 o 
  -4  -6   4       33.51       35.29      6.76 o 
  -3  -6   4      149.05      138.30      6.22 o 
  -2  -6   4      489.05      460.30      9.85 o 
  -1  -6   4     1382.99     1354.72     21.64 o 
   0  -6   4       65.47       78.03      2.32 o 
   1  -6   4     3395.67     3487.02     61.12 o 
   2  -6   4     2555.64     2669.84     47.33 o 
   3  -6   4     4033.61     4005.18    130.89 o 
   4  -6   4       95.41       91.02      3.90 o 
   5  -6   4      174.84      187.81      7.47 o 
   6  -6   4      306.96      283.64     10.07 o 
   7  -6   4      288.10      302.05     15.00 o 
   8  -6   4       17.17       17.25      4.60 o 
  -7  -5   4       10.44       16.70      6.08 o 
  -6  -5   4       71.32       78.22      9.05 o 
  -5  -5   4      899.01      844.35     22.99 o 
  -4  -5   4      251.09      241.05     21.82 o 
  -3  -5   4        1.38        1.21      2.05 o 
  -2  -5   4     2120.75     2153.08     38.72 o 
  -1  -5   4     3443.74     3677.97     64.68 o 
   0  -5   4      800.93      862.82     12.27 o 
   1  -5   4      133.37       96.06      3.22 o 
   2  -5   4     2797.88     2723.19     48.00 o 
   3  -5   4     5787.07     5490.91     82.88 o 
   4  -5   4      860.07      919.70     19.76 o 
   5  -5   4      463.32      455.31     20.61 o 
   6  -5   4      618.89      601.21     16.56 o 
   7  -5   4      361.94      364.13     16.03 o 
   8  -5   4       40.33       30.49      4.68 o 
  -8  -4   4        1.80        1.15      3.70 o 
  -7  -4   4      137.13      122.28      6.82 o 
  -6  -4   4       44.51       42.55      4.20 o 
  -5  -4   4        3.31        5.53      2.88 o 
  -4  -4   4      382.67      382.89     15.91 o 
  -3  -4   4       35.14       40.38      3.11 o 
  -2  -4   4     3345.93     3417.31     60.23 o 
  -1  -4   4      848.01      889.23     29.12 o 
   0  -4   4     1389.51     1327.52     20.75 o 
   1  -4   4       60.33       63.23      2.01 o 
   2  -4   4     2517.17     2388.06     36.65 o 
   3  -4   4     3974.58     3864.00     67.03 o 
   4  -4   4      383.21      379.10      8.63 o 
   5  -4   4      555.40      542.36     11.83 o 
   6  -4   4      269.80      287.48      7.86 o 
   7  -4   4        5.58        2.36      3.11 o 
   8  -4   4       57.80       65.76      5.61 o 
  -8  -3   4       80.43       86.90      6.67 o 
  -7  -3   4      108.44       98.18      6.04 o 
  -6  -3   4        4.69        8.08      5.07 o 
  -5  -3   4       63.18       57.97      4.16 o 
  -4  -3   4      526.71      523.36     13.68 o 
  -3  -3   4       35.49       47.55      5.20 o 
  -2  -3   4     1229.67     1062.87     19.43 o 
  -1  -3   4      607.79      592.95     14.16 o 
   0  -3   4     3711.65     3761.17     65.79 o 
   1  -3   4      865.49      978.26     18.04 o 
   2  -3   4     7240.67     7367.57    116.17 o 
   3  -3   4     1509.29     1474.28     23.24 o 
   4  -3   4     1884.67     1807.37     33.32 o 
   5  -3   4       57.98       61.33      3.41 o 
   6  -3   4      187.68      193.54      6.34 o 
   7  -3   4       13.27       15.84      5.00 o 
   8  -3   4       14.92        6.11     11.02 o 
  -9  -2   4       44.76       47.06      5.64 o 
  -8  -2   4      242.34      233.32      9.38 o 
  -7  -2   4       73.40       65.97      4.98 o 
  -6  -2   4      102.04       98.74      6.64 o 
  -5  -2   4       62.51       73.70      4.70 o 
  -4  -2   4     2154.89     2055.70     53.79 o 
  -3  -2   4     1610.66     1668.30     36.82 o 
  -2  -2   4     3376.37     3454.82     60.71 o 
  -1  -2   4     1898.19     1859.20     27.65 o 
   0  -2   4     5501.54     5445.32    114.85 o 
   1  -2   4      348.41      370.44      9.10 o 
   2  -2   4      226.83      273.47      7.41 o 
   3  -2   4     2755.75     2649.98    118.99 o 
   4  -2   4     3471.62     3431.49     74.23 o 
   5  -2   4      198.67      175.71      5.62 o 
   6  -2   4       72.09       64.38      3.94 o 
   7  -2   4      232.78      253.80      8.20 o 
   8  -2   4      337.78      352.33     10.62 o 
  -9  -1   4       22.29       24.19      5.95 o 
  -8  -1   4      229.26      230.04      9.13 o 
  -7  -1   4       18.67       12.16      3.21 o 
  -6  -1   4      455.66      440.01     10.16 o 
  -5  -1   4      146.40      132.40      6.43 o 
  -4  -1   4      343.28      315.29      8.77 o 
  -3  -1   4       37.38       34.35      2.63 o 
  -2  -1   4     1099.74     1145.37     25.26 o 
  -1  -1   4     7172.37     6979.71    146.83 o 
   0  -1   4    11155.37    11853.89    248.66 o 
   1  -1   4     1731.72     1808.09     39.22 o 
   2  -1   4        0.70        1.21      1.25 o 
   3  -1   4     3732.02     4054.89     86.80 o 
   4  -1   4      920.22      859.62     31.17 o 
   5  -1   4       80.03       88.11      4.91 o 
   6  -1   4      152.11      144.88      5.76 o 
   7  -1   4       67.13       66.17      4.62 o 
  -9   0   4      582.17      606.14     17.93 o 
  -8   0   4       45.51       55.43      4.82 o 
  -7   0   4      131.41      134.09      5.21 o 
  -6   0   4       21.07       19.68      2.53 o 
  -5   0   4       60.93       50.12      2.96 o 
  -4   0   4      293.71      303.57      5.77 o 
  -3   0   4     1147.02     1182.75     21.44 o 
  -2   0   4      372.34      399.09      7.81 o 
  -1   0   4    13239.93    12216.92    256.19 o 
   0   0   4     1410.43     1305.01     32.12 o 
   1   0   4     3235.19     3302.22     57.27 o 
   2   0   4      231.24      256.75      7.40 o 
   3   0   4     3128.53     3064.45     66.52 o 
   4   0   4     1843.41     1858.92     41.86 o 
   5   0   4      627.37      625.99     16.70 o 
   6   0   4      100.42      104.46      5.75 o 
   7   0   4       81.05       74.76      5.06 o 
 -10   1   4       23.68       21.37      4.47 o 
  -9   1   4       65.13       62.63      6.30 o 
  -8   1   4       14.20       17.53      3.32 o 
  -7   1   4     1504.71     1469.77     27.86 o 
  -6   1   4      122.77      136.80      4.65 o 
  -5   1   4      161.81      150.98      3.70 o 
  -4   1   4      176.07      185.02      4.07 o 
  -3   1   4      968.20      926.05     14.82 o 
  -2   1   4        0.08        0.77      0.88 o 
  -1   1   4     5050.64     5026.92     75.65 o 
   0   1   4     1674.92     1729.37     30.55 o 
   1   1   4     5965.36     5717.53     98.44 o 
   2   1   4       23.06       21.07      2.22 o 
   3   1   4      246.98      226.10      8.86 o 
   4   1   4     1605.81     1548.73     40.86 o 
   5   1   4     1051.69      979.30     24.50 o 
   6   1   4        0.97        0.78      3.05 o 
   7   1   4      258.44      258.06     10.70 o 
 -10   2   4       35.84       38.01      9.67 o 
  -9   2   4        1.57       -2.86      2.86 o 
  -8   2   4        2.50        1.92      2.86 o 
  -7   2   4      345.28      325.73      9.33 o 
  -6   2   4      303.88      310.97      8.89 o 
  -5   2   4      740.76      772.26     13.00 o 
  -4   2   4       69.92       63.56      2.28 o 
  -3   2   4      955.14      882.70     14.20 o 
  -2   2   4      548.18      602.89     16.14 o 
  -1   2   4      335.55      332.74      5.94 o 
   0   2   4     3035.94     3200.47     55.65 o 
   1   2   4     7819.94     7693.75    131.85 o 
   2   2   4      428.34      451.42     12.04 o 
   3   2   4      506.24      454.49     12.65 o 
   4   2   4      929.42      914.73     22.87 o 
   5   2   4      891.94      884.89     22.88 o 
   6   2   4       19.38       13.02      5.82 o 
 -10   3   4      137.91      143.07      7.93 o 
  -9   3   4       29.97       29.16     10.38 o 
  -8   3   4       24.11       32.11      2.89 o 
  -7   3   4        3.30        4.70      1.96 o 
  -6   3   4       45.34       56.20      2.60 o 
  -5   3   4       73.13       78.06      2.81 o 
  -4   3   4      942.30      943.52     15.33 o 
  -3   3   4      724.18      776.18     15.12 o 
  -2   3   4       13.32       17.09      1.65 o 
  -1   3   4       35.87       46.15      2.57 o 
   0   3   4     5953.96     6147.93    133.85 o 
   1   3   4     3248.17     3406.97     59.42 o 
   2   3   4      644.27      640.94     16.29 o 
   3   3   4      110.60      103.14      5.47 o 
   4   3   4      292.25      315.03     10.82 o 
   5   3   4      261.98      273.22     25.79 o 
   6   3   4      105.46      119.96      7.48 o 
 -10   4   4       21.24       29.16      5.11 o 
  -9   4   4       47.76       60.20      8.77 o 
  -8   4   4      287.70      310.20     10.24 o 
  -7   4   4      123.57      115.46      8.60 o 
  -6   4   4      372.79      376.76      8.09 o 
  -5   4   4       14.45       11.63      1.37 o 
  -4   4   4      325.05      275.42      5.41 o 
  -3   4   4      167.64      238.33      5.99 o 
  -2   4   4      319.49      278.82      6.64 o 
  -1   4   4      183.16      199.15      4.93 o 
   0   4   4     1491.64     1418.60     22.61 o 
   1   4   4      749.75      783.09     18.87 o 
   2   4   4     1810.03     1809.72     68.39 o 
   3   4   4      320.95      322.37     14.87 o 
   4   4   4      406.45      391.09     12.79 o 
   5   4   4      154.06      147.51      8.13 o 
 -10   5   4      121.23      136.75     12.00 o 
  -9   5   4      142.36      158.90      7.60 o 
  -8   5   4        1.56        1.65      2.82 o 
  -7   5   4        7.13        5.51      3.42 o 
  -6   5   4     1155.41     1151.07     22.47 o 
  -5   5   4       16.48       12.52      1.85 o 
  -4   5   4      322.36      337.65      7.97 o 
  -3   5   4      320.32      325.10     11.73 o 
  -2   5   4     2067.99     1976.63     36.35 o 
  -1   5   4       20.01       33.74      3.54 o 
   0   5   4      793.61      785.85     15.90 o 
   1   5   4     1721.09     1670.73     55.83 o 
   2   5   4     2040.58     2113.89     69.99 o 
   3   5   4        2.14       -1.96      3.98 o 
   4   5   4       22.04       21.79      6.32 o 
 -10   6   4       37.80       40.43      6.54 o 
  -9   6   4       29.74       21.36      4.01 o 
  -8   6   4        9.36        7.75      2.50 o 
  -7   6   4      208.58      213.61      6.37 o 
  -6   6   4        3.96        3.12      1.90 o 
  -5   6   4      416.29      402.72      9.99 o 
  -4   6   4        9.01        6.27      1.87 o 
  -3   6   4     1527.45     1569.54     29.53 o 
  -2   6   4     1011.79     1020.61     20.11 o 
  -1   6   4      141.24      130.41      4.74 o 
   0   6   4       18.79       24.37      2.39 o 
   1   6   4     1770.33     1828.07     61.35 o 
   2   6   4     1611.03     1640.61     56.19 o 
   3   6   4      242.23      232.04     13.42 o 
   4   6   4      118.10      120.75     11.03 o 
 -10   7   4      138.04      136.61     12.00 o 
  -9   7   4      218.91      227.82     13.85 o 
  -8   7   4       40.42       41.02      6.28 o 
  -7   7   4      218.05      225.76      6.83 o 
  -6   7   4      231.22      232.13      6.86 o 
  -5   7   4      170.91      168.73      5.58 o 
  -4   7   4       32.59       38.82      3.40 o 
  -3   7   4     2291.98     2232.66     41.37 o 
  -2   7   4        4.56        9.10      4.18 o 
  -1   7   4      259.79      273.91      8.56 o 
   0   7   4        6.13        3.55      2.85 o 
   1   7   4      954.60      942.91     34.97 o 
   2   7   4     1187.78     1200.73     43.30 o 
   3   7   4      288.66      294.26     16.27 o 
 -10   8   4        6.12        7.22      5.74 o 
  -9   8   4      264.55      270.43     10.45 o 
  -8   8   4        0.80        0.45      3.24 o 
  -7   8   4       16.59       16.44      4.84 o 
  -6   8   4       62.37       57.30      3.67 o 
  -5   8   4      172.85      161.54      5.43 o 
  -4   8   4      336.64      320.01      8.28 o 
  -3   8   4      255.16      273.07      7.55 o 
  -2   8   4      384.06      388.93      9.71 o 
  -1   8   4     1279.54     1282.30     30.56 o 
   0   8   4       18.97       18.83      4.67 o 
   1   8   4      217.79      216.35     12.89 o 
   2   8   4      491.41      524.30     23.10 o 
  -9   9   4       34.70       35.77      4.63 o 
  -8   9   4        6.06        3.34      3.30 o 
  -7   9   4      163.53      152.86      7.19 o 
  -6   9   4      175.08      158.46      7.32 o 
  -5   9   4      124.49      126.60      7.75 o 
  -4   9   4       89.38       77.37      4.20 o 
  -3   9   4        1.22       -0.17      2.32 o 
  -2   9   4      654.33      674.22     20.45 o 
  -1   9   4      818.89      853.51     23.02 o 
   0   9   4       14.46       12.56      7.08 o 
   1   9   4        9.46        8.35      5.41 o 
  -9  10   4       36.45       37.81      4.85 o 
  -8  10   4       14.81       17.70      3.95 o 
  -7  10   4       28.35       26.16      4.37 o 
  -6  10   4      185.69      186.28      8.79 o 
  -5  10   4       21.25       18.83      3.95 o 
  -4  10   4       73.96       70.53      5.60 o 
  -3  10   4        6.64        7.41      3.46 o 
  -2  10   4      450.83      450.12     11.53 o 
  -1  10   4      458.20      473.62     19.66 o 
   0  10   4       51.64       49.72      5.65 o 
  -8  11   4       78.48       88.03      7.70 o 
  -7  11   4       25.05       27.29      5.24 o 
  -6  11   4        8.91        9.19      3.90 o 
  -5  11   4        3.01       -0.35      7.84 o 
  -4  11   4       25.71       30.33      4.40 o 
  -3  11   4        0.18       -0.78      3.98 o 
  -2  11   4      395.62      391.48     19.69 o 
  -6  12   4        8.16        9.75      3.81 o 
  -5  12   4       36.39       40.88      8.45 o 
   1 -13   5      507.51      498.28     36.89 o 
   2 -13   5       55.92       50.89      4.37 o 
   3 -13   5        1.78        5.60      4.04 o 
   4 -13   5        0.73        1.00      2.52 o 
   5 -13   5        5.57        9.54      2.49 o 
  -1 -12   5       32.43       25.11      4.81 o 
   0 -12   5      372.76      386.76     13.22 o 
   1 -12   5     1145.03     1112.09     52.47 o 
   2 -12   5      175.44      188.48     10.69 o 
   3 -12   5      242.63      260.77      6.85 o 
   4 -12   5        1.81        3.92      2.78 o 
   5 -12   5       18.35       20.89      3.36 o 
   6 -12   5        5.50        3.90      3.63 o 
  -3 -11   5      355.42      346.32     18.22 o 
  -2 -11   5      546.57      569.00     24.14 o 
  -1 -11   5      144.72      153.90     18.34 o 
   0 -11   5      582.61      563.91     16.20 o 
   1 -11   5      382.68      402.84     12.62 o 
   2 -11   5      258.27      257.29     12.14 o 
   3 -11   5      233.79      240.97      8.31 o 
   4 -11   5      388.57      381.15     16.51 o 
   5 -11   5       62.98       61.74      4.08 o 
   6 -11   5       18.18       21.95      3.27 o 
   7 -11   5        7.06        6.38      3.83 o 
  -4 -10   5      459.94      443.98     20.93 o 
  -3 -10   5      224.21      243.31     15.06 o 
  -2 -10   5     1685.80     1730.30     56.62 o 
  -1 -10   5      973.06      994.80     24.96 o 
   0 -10   5        2.24        5.04      3.31 o 
   1 -10   5      262.87      281.50      7.83 o 
   2 -10   5      483.28      486.71      9.56 o 
   3 -10   5      473.41      490.47     11.46 o 
   4 -10   5       16.16       18.56      2.55 o 
   5 -10   5       71.16       56.88      3.93 o 
   6 -10   5       80.22       71.77      5.50 o 
   7 -10   5       74.25       75.49      6.11 o 
  -5  -9   5       60.00       52.88      9.75 o 
  -4  -9   5       45.49       48.37      7.34 o 
  -3  -9   5      533.54      543.25     22.66 o 
  -2  -9   5     1970.16     2008.68     63.82 o 
  -1  -9   5      330.97      348.85     15.21 o 
   0  -9   5       52.27       60.01      3.72 o 
   1  -9   5      357.02      384.16      7.80 o 
   2  -9   5      999.51      981.09     14.66 o 
   3  -9   5       27.63       35.27      4.34 o 
   4  -9   5      356.12      360.53     14.17 o 
   5  -9   5        1.30        2.11      2.30 o 
   6  -9   5       80.16       76.16      5.76 o 
   7  -9   5       14.21        9.41      4.12 o 
   8  -9   5        6.64        2.71      4.29 o 
  -5  -8   5       28.93       26.17      4.74 o 
  -4  -8   5       29.09       26.02      4.04 o 
  -3  -8   5      994.69     1028.40     35.75 o 
  -2  -8   5      635.82      650.46     24.26 o 
  -1  -8   5      683.14      692.30     17.70 o 
   0  -8   5     1098.88     1140.91     34.72 o 
   1  -8   5      155.25      155.63      4.36 o 
   2  -8   5     1671.51     1661.60     30.76 o 
   3  -8   5        9.02        6.36      2.15 o 
   4  -8   5      179.32      173.16      5.60 o 
   5  -8   5       50.70       53.39      4.48 o 
   6  -8   5       46.72       43.19      4.40 o 
   7  -8   5        3.53        2.10      3.31 o 
   8  -8   5        1.64        4.34      4.83 o 
  -6  -7   5      251.83      261.15     10.67 o 
  -5  -7   5      257.91      260.40     10.02 o 
  -4  -7   5       97.61       96.98      5.95 o 
  -3  -7   5     1561.97     1549.49     35.96 o 
  -2  -7   5     2201.13     2154.15     48.08 o 
  -1  -7   5     2335.82     2374.42     42.67 o 
   0  -7   5      606.52      646.69     11.14 o 
   1  -7   5      305.26      291.62     15.39 o 
   2  -7   5      316.19      314.45      7.59 o 
   3  -7   5      177.25      190.73      5.61 o 
   4  -7   5      114.73      111.64      4.55 o 
   5  -7   5       78.87       87.96      5.57 o 
   6  -7   5      123.58      121.25      6.71 o 
   7  -7   5       11.23        9.24      4.09 o 
   8  -7   5        1.77        2.75      4.79 o 
  -7  -6   5        3.82        5.03      4.03 o 
  -6  -6   5      106.92      116.26      6.89 o 
  -5  -6   5     1493.59     1503.47     78.27 o 
  -4  -6   5      457.15      444.71     13.08 o 
  -3  -6   5      850.77      811.62     20.11 o 
  -2  -6   5     1065.11     1028.36     24.20 o 
  -1  -6   5     5089.75     5130.18     89.98 o 
   0  -6   5      660.99      650.46     14.13 o 
   1  -6   5       34.67       37.92      2.40 o 
   2  -6   5       64.19       66.39      3.34 o 
   3  -6   5      698.07      704.78     14.30 o 
   4  -6   5       43.69       44.88      2.96 o 
   5  -6   5       93.08       78.44      8.46 o 
   6  -6   5        0.51       -1.12      3.29 o 
   7  -6   5      197.66      194.11     12.76 o 
   8  -6   5        2.69        0.74      4.14 o 
  -7  -5   5        8.96       10.56      3.91 o 
  -6  -5   5      100.92       92.27      7.82 o 
  -5  -5   5      999.52      994.93     24.76 o 
  -4  -5   5       18.02       19.27      3.07 o 
  -3  -5   5       29.44       34.49      3.05 o 
  -2  -5   5     2074.16     2094.10     37.69 o 
  -1  -5   5     7278.73     7393.43    107.97 o 
   0  -5   5     1468.89     1429.51     22.52 o 
   1  -5   5     1082.08     1035.60     22.39 o 
   2  -5   5      301.34      283.23      5.58 o 
   3  -5   5      921.27      937.89     18.14 o 
   4  -5   5       42.91       37.59      3.48 o 
   5  -5   5       45.90       49.43      7.05 o 
   6  -5   5       11.46       10.50      3.74 o 
   7  -5   5       14.63       13.05      3.88 o 
   8  -5   5       51.04       40.63      5.45 o 
  -8  -4   5        1.77        0.20      4.29 o 
  -7  -4   5       72.81       81.97      6.02 o 
  -6  -4   5      461.38      466.03     20.72 o 
  -5  -4   5      459.60      449.24     29.51 o 
  -4  -4   5     1113.54     1007.10     24.15 o 
  -3  -4   5      177.69      172.30      6.25 o 
  -2  -4   5     2643.93     2670.12     47.38 o 
  -1  -4   5     4763.17     4950.72     72.68 o 
   0  -4   5     2123.23     2117.40     37.76 o 
   1  -4   5     2127.21     2179.04     38.97 o 
   2  -4   5     2201.20     2374.31     58.29 o 
   3  -4   5      938.49      955.12     18.42 o 
   4  -4   5      338.46      340.07      8.30 o 
   5  -4   5       64.57       71.00      3.65 o 
   6  -4   5      138.33      131.30      7.09 o 
   7  -4   5       60.49       63.40      5.45 o 
   8  -4   5        5.35        6.52      4.04 o 
  -8  -3   5      449.89      450.50     15.89 o 
  -7  -3   5      148.21      139.29      7.18 o 
  -6  -3   5      652.26      628.34     28.21 o 
  -5  -3   5     1420.91     1370.60     31.92 o 
  -4  -3   5     3915.99     3662.41    119.23 o 
  -3  -3   5     4533.81     4657.83    142.44 o 
  -2  -3   5     2764.67     2895.48     51.14 o 
  -1  -3   5     2220.28     2195.35     36.72 o 
   0  -3   5     5580.71     5404.77     94.26 o 
   1  -3   5      964.38      906.96     17.11 o 
   2  -3   5      321.55      371.98     16.61 o 
   3  -3   5       72.07       76.79      3.20 o 
   4  -3   5      130.45      132.04      4.54 o 
   5  -3   5       14.58       16.33      2.24 o 
   6  -3   5      240.89      211.83      6.83 o 
   7  -3   5        2.31       -0.47      4.98 o 
  -9  -2   5       69.67       65.61      7.47 o 
  -8  -2   5      278.52      269.19     10.30 o 
  -7  -2   5        0.46        0.05      3.87 o 
  -6  -2   5        8.59       12.20      2.93 o 
  -5  -2   5      283.47      277.81      8.88 o 
  -4  -2   5     1845.91     1734.86     38.74 o 
  -3  -2   5     1241.73     1171.50     26.53 o 
  -2  -2   5       68.90       78.28      2.61 o 
  -1  -2   5     1133.98     1168.98     25.81 o 
   0  -2   5    13111.04    12780.63    267.80 o 
   1  -2   5     2914.16     3134.30     67.04 o 
   2  -2   5     1568.85     1611.46     37.60 o 
   3  -2   5      174.24      167.75      5.93 o 
   4  -2   5      616.98      615.88     15.73 o 
   5  -2   5       31.97       30.88      2.85 o 
   6  -2   5       58.38       52.11      4.32 o 
   7  -2   5        0.06        4.78      3.21 o 
  -9  -1   5        2.37        2.37      3.92 o 
  -8  -1   5      201.58      219.43     10.54 o 
  -7  -1   5        0.74        3.43      2.45 o 
  -6  -1   5       71.98       77.28      7.03 o 
  -5  -1   5     1761.02     1696.12     38.25 o 
  -4  -1   5      898.95      811.24     19.29 o 
  -3  -1   5      210.40      189.63      5.92 o 
  -2  -1   5      397.64      418.31     10.29 o 
  -1  -1   5     1789.39     1766.88     38.26 o 
   0  -1   5     5922.95     5877.05    124.05 o 
   1  -1   5       59.08       93.92      3.99 o 
   2  -1   5      468.79      460.72     11.56 o 
   3  -1   5      117.36      105.09      4.67 o 
   4  -1   5      216.19      216.47     11.45 o 
   5  -1   5       52.36       45.46      5.79 o 
   6  -1   5       27.23       29.66      3.34 o 
   7  -1   5       10.68       12.83      3.48 o 
 -10   0   5       78.75       82.54      6.80 o 
  -9   0   5       22.14       27.49      8.10 o 
  -8   0   5        7.40        6.72      3.08 o 
  -7   0   5       68.82       74.98      4.34 o 
  -6   0   5      730.41      725.97     15.01 o 
  -5   0   5     2277.13     2257.37     40.64 o 
  -4   0   5     5239.47     5258.39     79.45 o 
  -3   0   5     4944.29     5135.00     77.34 o 
  -2   0   5     1816.06     1864.27     33.09 o 
  -1   0   5     1378.68     1375.71     24.63 o 
   0   0   5     2480.16     2544.64     44.56 o 
   1   0   5     3077.10     3146.33     71.73 o 
   2   0   5      710.39      651.96     24.16 o 
   3   0   5       96.37      117.48      5.31 o 
   4   0   5       14.63       10.19      3.09 o 
   5   0   5       53.50       58.29      4.69 o 
   6   0   5        8.50        8.55      3.42 o 
 -10   1   5       28.17       33.76      4.81 o 
  -9   1   5       39.15       39.96      4.57 o 
  -8   1   5       19.57       15.10      2.75 o 
  -7   1   5      655.94      630.99     13.63 o 
  -6   1   5        8.81        3.77      1.94 o 
  -5   1   5     1620.21     1638.23     38.14 o 
  -4   1   5     1040.20      955.71     15.58 o 
  -3   1   5     6983.79     6928.63    118.54 o 
  -2   1   5     1045.44     1049.68     14.49 o 
  -1   1   5       17.91       30.61      1.84 o 
   0   1   5     1222.07     1306.74     23.63 o 
   1   1   5     3889.90     4012.14     69.60 o 
   2   1   5      863.36      857.82     20.51 o 
   3   1   5      105.25       99.65      5.12 o 
   4   1   5      102.68       93.61      5.23 o 
   5   1   5      310.30      323.71     11.01 o 
   6   1   5       69.51       71.09     11.40 o 
 -10   2   5       16.87        9.95      3.83 o 
  -9   2   5       72.67       70.02      5.42 o 
  -8   2   5        3.48        2.30      2.62 o 
  -7   2   5      333.88      383.91     18.97 o 
  -6   2   5       32.05       38.36      3.43 o 
  -5   2   5        0.84        1.87      1.27 o 
  -4   2   5     1585.26     1530.47     24.14 o 
  -3   2   5     8107.53     7803.43    123.26 o 
  -2   2   5     1219.74     1185.48     18.84 o 
  -1   2   5      316.95      305.47      7.06 o 
   0   2   5      361.31      300.82      6.61 o 
   1   2   5     3353.94     3435.91     74.08 o 
   2   2   5      221.71      212.09      7.16 o 
   3   2   5        3.95        5.97      2.43 o 
   4   2   5      107.51      108.31      5.90 o 
   5   2   5       45.41       42.13      5.38 o 
   6   2   5        8.58       10.20      4.34 o 
 -10   3   5      108.30      127.36      7.80 o 
  -9   3   5      193.05      201.70      6.95 o 
  -8   3   5        1.70        5.10      2.35 o 
  -7   3   5      878.80      854.86     17.27 o 
  -6   3   5      194.35      201.75      4.88 o 
  -5   3   5      493.60      487.75      8.94 o 
  -4   3   5     5243.54     5087.30     86.80 o 
  -3   3   5     3495.84     3561.31     63.70 o 
  -2   3   5     3060.88     2967.12     53.39 o 
  -1   3   5      164.01      170.66      7.75 o 
   0   3   5     1328.97     1383.28     25.14 o 
   1   3   5     1626.84     1670.75     37.48 o 
   2   3   5      387.09      399.37     11.46 o 
   3   3   5      667.59      626.60     16.80 o 
   4   3   5      176.47      185.37      7.86 o 
   5   3   5       49.04       40.43      8.46 o 
 -10   4   5      107.45      107.91     10.96 o 
  -9   4   5       74.38       73.40      5.73 o 
  -8   4   5      254.91      240.42      9.10 o 
  -7   4   5       15.40       14.75      3.07 o 
  -6   4   5      638.81      603.64     23.99 o 
  -5   4   5     1554.02     1599.95     39.73 o 
  -4   4   5      803.98      805.03     32.54 o 
  -3   4   5     1771.75     1717.95     31.95 o 
  -2   4   5     6527.59     6465.53    167.85 o 
  -1   4   5     2643.76     2698.57     48.95 o 
   0   4   5        9.74       11.96      2.52 o 
   1   4   5      556.01      560.29     21.96 o 
   2   4   5     1276.56     1322.93     46.12 o 
   3   4   5      241.98      254.97     13.11 o 
   4   4   5      464.96      435.84     19.96 o 
 -10   5   5      155.11      155.46     11.13 o 
  -9   5   5       22.88       15.22      5.10 o 
  -8   5   5        1.34        0.05      3.08 o 
  -7   5   5       68.67       72.63      3.94 o 
  -6   5   5      419.85      424.57     10.83 o 
  -5   5   5       90.81       92.38      4.22 o 
  -4   5   5      167.52      161.74      5.52 o 
  -3   5   5      807.43      816.54     16.47 o 
  -2   5   5     6480.16     6449.92    114.20 o 
  -1   5   5     1375.65     1420.67     27.07 o 
   0   5   5      537.67      503.16     20.39 o 
   1   5   5        4.65       12.00      3.74 o 
   2   5   5      623.04      628.59     25.49 o 
   3   5   5       77.67       77.93      7.99 o 
   4   5   5       87.78       91.14      9.22 o 
 -10   6   5       14.00       22.20     10.64 o 
  -9   6   5       16.32       22.60      6.77 o 
  -8   6   5      392.08      383.94     15.61 o 
  -7   6   5       29.09       31.29      2.87 o 
  -6   6   5      635.74      625.23     13.67 o 
  -5   6   5       60.46       48.42      3.65 o 
  -4   6   5      267.43      261.00      6.96 o 
  -3   6   5     1376.09     1353.64     26.11 o 
  -2   6   5     3004.64     2905.65     53.11 o 
  -1   6   5      132.09      140.92      5.95 o 
   0   6   5      113.21      127.42      6.29 o 
   1   6   5      215.22      238.29     13.35 o 
   2   6   5      575.81      608.15     25.22 o 
   3   6   5       68.37       65.26      7.94 o 
 -10   7   5        3.37       -3.11      6.49 o 
  -9   7   5        7.82        5.47      3.62 o 
  -8   7   5      168.58      169.51      6.01 o 
  -7   7   5      752.64      703.76     15.36 o 
  -6   7   5      455.47      431.56     10.42 o 
  -5   7   5      349.99      335.70     10.91 o 
  -4   7   5      166.57      167.30      5.59 o 
  -3   7   5       68.41       68.59      4.15 o 
  -2   7   5     1141.66     1109.42     22.23 o 
  -1   7   5     1633.76     1621.65     31.27 o 
   0   7   5      986.00     1024.11     26.66 o 
   1   7   5      165.16      154.69     11.59 o 
   2   7   5        8.09        5.12      5.07 o 
 -10   8   5       35.16       32.46      8.18 o 
  -9   8   5       59.95       71.68      9.27 o 
  -8   8   5        3.79        4.81      3.50 o 
  -7   8   5       63.78       75.01      4.40 o 
  -6   8   5      189.63      173.65      6.13 o 
  -5   8   5     1204.88     1205.82     24.01 o 
  -4   8   5      291.35      286.50      6.93 o 
  -3   8   5      461.40      437.94     10.75 o 
  -2   8   5      525.11      528.06     12.43 o 
  -1   8   5     3089.28     3113.17     71.89 o 
   0   8   5      501.22      535.45     23.17 o 
   1   8   5        3.88       14.82      5.74 o 
  -9   9   5      164.98      140.10      7.53 o 
  -8   9   5        0.82        1.92      3.48 o 
  -7   9   5       66.12       64.93      5.60 o 
  -6   9   5      298.75      317.03     11.00 o 
  -5   9   5     1282.72     1273.31     25.55 o 
  -4   9   5       88.26       79.80      4.62 o 
  -3   9   5        7.77        7.19      4.18 o 
  -2   9   5       85.22       84.43      4.89 o 
  -1   9   5     1188.06     1194.00     31.11 o 
   0   9   5      111.74      101.37     10.67 o 
  -9  10   5      101.24       93.92      7.13 o 
  -8  10   5        2.69        8.54      4.18 o 
  -7  10   5      119.53      109.13      7.06 o 
  -6  10   5      256.20      246.19      9.86 o 
  -5  10   5      456.75      460.97     21.24 o 
  -4  10   5      661.91      640.32     18.52 o 
  -3  10   5      199.87      187.10     12.81 o 
  -2  10   5      266.51      263.61     10.54 o 
  -1  10   5      803.75      864.66     24.80 o 
  -7  11   5       91.84       94.93      7.02 o 
  -6  11   5      164.80      172.24      8.88 o 
  -5  11   5      166.69      169.49      9.39 o 
  -4  11   5      534.35      590.11     17.77 o 
  -3  11   5      381.64      419.16     19.14 o 
   1 -13   6       25.98       15.39      4.39 o 
   2 -13   6       23.50       30.72      5.31 o 
   3 -13   6        1.61       -2.39      2.71 o 
   4 -13   6      184.14      188.20      6.23 o 
  -1 -12   6      241.53      246.38     15.25 o 
   0 -12   6       73.34       78.39      6.18 o 
   1 -12   6        4.27        5.93      3.84 o 
   2 -12   6      173.30      158.41      6.48 o 
   3 -12   6       33.30       35.48      3.13 o 
   4 -12   6        0.43        4.61      3.31 o 
   5 -12   6       85.16       90.10      5.31 o 
   6 -12   6       52.52       45.87      5.17 o 
  -3 -11   6      276.92      295.71     17.84 o 
  -2 -11   6      104.36       99.71     10.09 o 
  -1 -11   6      194.24      180.95     12.86 o 
   0 -11   6       15.57       14.92      4.01 o 
   1 -11   6        0.15       -3.31      3.31 o 
   2 -11   6       87.48       86.71      4.94 o 
   3 -11   6       26.29       22.13      2.53 o 
   4 -11   6      161.68      163.15     10.73 o 
   5 -11   6        0.07        1.18      2.79 o 
   6 -11   6       16.18       14.92      4.38 o 
  -4 -10   6        4.34        0.99      6.11 o 
  -3 -10   6       75.84       71.56      8.88 o 
  -2 -10   6      714.85      716.81     27.64 o 
  -1 -10   6      551.22      553.51     22.16 o 
   0 -10   6        1.79        0.98      2.83 o 
   1 -10   6        9.77        9.75      1.99 o 
   2 -10   6      164.80      150.96      4.79 o 
   3 -10   6        2.36        4.17      3.18 o 
   4 -10   6       19.49       19.42      2.99 o 
   5 -10   6      152.34      158.92      6.49 o 
   6 -10   6        9.47        5.91      4.96 o 
   7 -10   6       36.45       39.41      5.19 o 
  -5  -9   6      251.59      245.97     15.28 o 
  -4  -9   6        4.26        2.90      5.96 o 
  -3  -9   6        0.65        3.98      5.07 o 
  -2  -9   6     1005.76      999.92     35.38 o 
  -1  -9   6       17.01       11.63      4.10 o 
   0  -9   6      202.08      198.87      6.06 o 
   1  -9   6      378.96      386.28      7.90 o 
   2  -9   6       42.19       41.38      3.08 o 
   3  -9   6       64.83       70.42      4.76 o 
   4  -9   6       11.05       10.91      2.71 o 
   5  -9   6       12.54       16.33      3.30 o 
   6  -9   6      137.01      144.85      7.39 o 
   7  -9   6      138.92      142.48      8.07 o 
  -6  -8   6      646.77      664.56     20.20 o 
  -5  -8   6      424.10      406.61     15.53 o 
  -4  -8   6      663.78      606.82     24.76 o 
  -3  -8   6       38.78       36.35      5.84 o 
  -2  -8   6      604.96      593.67     22.88 o 
  -1  -8   6      219.87      209.47     11.20 o 
   0  -8   6      283.90      296.27      6.45 o 
   1  -8   6      141.15      146.56      4.04 o 
   2  -8   6        1.52        1.58      2.73 o 
   3  -8   6       65.41       64.97      3.88 o 
   4  -8   6       36.85       30.87      2.93 o 
   5  -8   6      110.42      111.35      6.93 o 
   6  -8   6       77.24       78.66      5.91 o 
   7  -8   6        3.90       11.35     12.48 o 
  -6  -7   6      173.27      175.14      9.06 o 
  -5  -7   6      983.24     1013.48     73.12 o 
  -4  -7   6     1590.97     1603.07     37.80 o 
  -3  -7   6       28.23       26.35      6.65 o 
  -2  -7   6      153.52      159.56      9.41 o 
  -1  -7   6      475.30      486.98     12.88 o 
   0  -7   6      974.54      971.79     26.50 o 
   1  -7   6       85.93       81.54      3.97 o 
   2  -7   6      153.44      163.68      5.14 o 
   3  -7   6      146.22      137.06      4.88 o 
   4  -7   6      260.11      262.35      7.31 o 
   5  -7   6        1.24       -2.40      2.96 o 
   6  -7   6        9.10       17.83      6.70 o 
   7  -7   6       29.49       22.35      5.48 o 
  -7  -6   6       19.97       18.97      4.61 o 
  -6  -6   6      192.90      192.88      9.20 o 
  -5  -6   6     1163.96     1142.90     28.34 o 
  -4  -6   6      659.05      684.34     18.26 o 
  -3  -6   6       15.18       15.24      2.86 o 
  -2  -6   6      179.70      164.97      9.41 o 
  -1  -6   6     1334.30     1434.02     24.94 o 
   0  -6   6      360.76      370.76      8.08 o 
   1  -6   6      194.87      194.81      5.42 o 
   2  -6   6      180.91      184.72      8.76 o 
   3  -6   6        7.36        6.96      1.86 o 
   4  -6   6      160.56      161.45      6.87 o 
   5  -6   6       15.47       15.64      4.84 o 
   6  -6   6       29.35       35.41      6.32 o 
   7  -6   6      113.12      116.48     11.62 o 
  -8  -5   6      111.04      101.72      8.12 o 
  -7  -5   6       93.91       91.05     11.33 o 
  -6  -5   6      147.09      165.06      8.15 o 
  -5  -5   6     1326.75     1348.38     35.44 o 
  -4  -5   6      682.82      670.54     17.53 o 
  -3  -5   6     1107.78     1189.81     27.83 o 
  -2  -5   6      215.35      224.88      7.29 o 
  -1  -5   6      412.65      375.46      6.92 o 
   0  -5   6      112.48      124.85      6.78 o 
   1  -5   6      139.07      132.88      3.97 o 
   2  -5   6       21.25       23.38      2.63 o 
   3  -5   6       57.41       58.75      4.33 o 
   4  -5   6      128.94      117.27      5.87 o 
   5  -5   6      126.75      125.73      6.78 o 
   6  -5   6      154.86      156.66      8.05 o 
   7  -5   6        0.40       -2.51      5.26 o 
  -8  -4   6       55.17       56.10      8.41 o 
  -7  -4   6      644.74      650.74     18.61 o 
  -6  -4   6      271.81      275.62     10.09 o 
  -5  -4   6     2124.43     2092.70     47.46 o 
  -4  -4   6     1994.88     1901.61     42.83 o 
  -3  -4   6     2776.46     2729.24     59.66 o 
  -2  -4   6      175.94      199.84      5.53 o 
  -1  -4   6      609.69      605.72     10.11 o 
   0  -4   6        4.36       12.53      5.46 o 
   1  -4   6       12.37        9.00      1.48 o 
   2  -4   6     1023.64     1069.91     20.37 o 
   3  -4   6        0.14        4.32      2.75 o 
   4  -4   6        9.43        8.10      3.15 o 
   5  -4   6       87.40       79.04      5.75 o 
   6  -4   6        2.31        1.80      3.83 o 
   7  -4   6        0.92        1.54      4.47 o 
  -9  -3   6      104.76      110.95      7.93 o 
  -8  -3   6      225.98      243.31     10.27 o 
  -7  -3   6      529.89      533.92     17.94 o 
  -6  -3   6      344.27      326.94     19.91 o 
  -5  -3   6      341.95      344.11     10.42 o 
  -4  -3   6     2651.67     2708.74     59.40 o 
  -3  -3   6      510.63      424.22     12.07 o 
  -2  -3   6        0.84        2.05      1.03 o 
  -1  -3   6      141.86      131.09      4.63 o 
   0  -3   6      299.25      273.39      6.27 o 
   1  -3   6     1013.37     1077.63     24.45 o 
   2  -3   6        2.42        1.92      2.10 o 
   3  -3   6      262.44      251.89     13.87 o 
   4  -3   6      228.92      232.36      6.61 o 
   5  -3   6       49.24       52.42      3.46 o 
   6  -3   6        2.87        1.58      3.51 o 
   7  -3   6       35.30       32.24      5.20 o 
  -9  -2   6       60.60       54.77      5.82 o 
  -8  -2   6     1178.20     1152.20     29.00 o 
  -7  -2   6      594.83      590.84     14.98 o 
  -6  -2   6       81.19       75.60      4.84 o 
  -5  -2   6      134.91      133.91      5.65 o 
  -4  -2   6     6787.63     6677.17    247.86 o 
  -3  -2   6     1146.28     1117.31     20.64 o 
  -2  -2   6      548.37      517.55      9.96 o 
  -1  -2   6        8.55        8.10      1.48 o 
   0  -2   6     1567.62     1582.59     34.83 o 
   1  -2   6      311.03      284.49      7.99 o 
   2  -2   6      714.68      673.61     16.48 o 
   3  -2   6       35.79       25.86      4.39 o 
   4  -2   6      193.03      199.51     10.76 o 
   5  -2   6       15.49       13.82      2.65 o 
   6  -2   6      401.58      394.17     10.38 o 
   7  -2   6      155.47      147.08      8.53 o 
  -9  -1   6      101.56      113.44     11.87 o 
  -8  -1   6     1111.93     1101.60     44.70 o 
  -7  -1   6      469.17      437.08     10.58 o 
  -6  -1   6      798.89      808.04     16.67 o 
  -5  -1   6       25.22       32.08      2.99 o 
  -4  -1   6     4218.90     3847.69     82.69 o 
  -3  -1   6     3858.32     3993.73     85.30 o 
  -2  -1   6     2759.78     2844.21     47.92 o 
  -1  -1   6       39.78       34.65      4.26 o 
   0  -1   6       37.05       22.46      3.69 o 
   1  -1   6       70.24       73.48      3.92 o 
   2  -1   6      137.77      129.71      5.24 o 
   3  -1   6      543.23      504.82     13.52 o 
   4  -1   6      233.19      220.70      7.84 o 
   5  -1   6        1.43        0.69      2.93 o 
   6  -1   6      126.72      133.90      6.87 o 
 -10   0   6      249.36      251.24     10.71 o 
  -9   0   6        0.61        2.06      4.91 o 
  -8   0   6      642.31      631.72     14.27 o 
  -7   0   6     1349.74     1350.74     26.27 o 
  -6   0   6     3093.64     2896.00     55.01 o 
  -5   0   6      353.48      385.23     11.18 o 
  -4   0   6      231.92      256.28      7.73 o 
  -3   0   6     3350.33     3507.55     61.33 o 
  -2   0   6     2449.86     2552.53     43.71 o 
  -1   0   6      199.43      194.77      4.90 o 
   0   0   6       55.84       51.19      2.71 o 
   1   0   6       11.70       14.60      1.76 o 
   2   0   6     1066.47     1074.88     33.31 o 
   3   0   6       93.29       91.78      4.96 o 
   4   0   6        3.89        3.05      2.62 o 
   5   0   6       30.87       33.76      4.43 o 
   6   0   6      144.35      137.50      7.65 o 
 -10   1   6       48.99       57.59      6.08 o 
  -9   1   6       67.99       70.62      6.34 o 
  -8   1   6       64.84       76.96      4.34 o 
  -7   1   6     1139.83     1124.51     25.76 o 
  -6   1   6      644.04      641.00     16.32 o 
  -5   1   6        2.83        0.85      1.69 o 
  -4   1   6        2.10        6.47      1.26 o 
  -3   1   6     3833.00     3772.52     57.48 o 
  -2   1   6     2975.00     2917.14     47.76 o 
  -1   1   6       30.59       33.78      1.94 o 
   0   1   6       51.52       51.79      2.75 o 
   1   1   6      220.49      226.61     13.50 o 
   2   1   6      142.22      146.36     11.89 o 
   3   1   6        1.26       -2.62      3.48 o 
   4   1   6        3.03       -1.04      2.85 o 
   5   1   6      176.78      170.10      8.40 o 
 -10   2   6       10.80       17.41      4.43 o 
  -9   2   6       65.55       64.49      4.75 o 
  -8   2   6       97.00      104.30      5.30 o 
  -7   2   6     1866.83     1917.12     35.56 o 
  -6   2   6     1950.42     1921.61     48.65 o 
  -5   2   6      735.29      737.06     12.68 o 
  -4   2   6       21.14       16.27      1.46 o 
  -3   2   6     3494.83     3345.70     51.19 o 
  -2   2   6      270.79      257.86      4.61 o 
  -1   2   6     1161.58     1115.60     20.59 o 
   0   2   6       16.98       18.70      1.83 o 
   1   2   6      119.09      121.62     12.21 o 
   2   2   6      280.13      257.11     10.85 o 
   3   2   6        2.51        3.41      3.03 o 
   4   2   6       34.32       35.35      4.30 o 
   5   2   6       37.77       37.97      5.34 o 
 -10   3   6        5.78        1.50      6.35 o 
  -9   3   6      451.26      461.98     19.86 o 
  -8   3   6      673.85      651.13     19.41 o 
  -7   3   6     2575.88     2469.28     56.26 o 
  -6   3   6     1912.59     1839.97     34.60 o 
  -5   3   6     2220.96     2160.88     39.95 o 
  -4   3   6      118.90      135.33      4.66 o 
  -3   3   6      565.38      510.60     19.06 o 
  -2   3   6      243.40      216.48      5.92 o 
  -1   3   6     1814.81     1894.87     42.70 o 
   0   3   6        2.50        0.99      1.86 o 
   1   3   6       13.16       15.35      4.32 o 
   2   3   6       14.13       24.09      5.00 o 
   3   3   6      153.03      166.88     10.69 o 
   4   3   6       41.20       43.01      6.54 o 
 -10   4   6       38.64       38.68      5.44 o 
  -9   4   6      232.03      223.44     13.00 o 
  -8   4   6       71.63       73.40      5.67 o 
  -7   4   6      191.04      194.75      9.27 o 
  -6   4   6     2578.37     2580.15     47.55 o 
  -5   4   6     1148.96     1138.76     41.36 o 
  -4   4   6       21.90       24.54      2.32 o 
  -3   4   6      246.86      285.43      7.27 o 
  -2   4   6     1053.49     1030.61     20.35 o 
  -1   4   6     1329.36     1338.47     25.68 o 
   0   4   6      218.30      221.45     12.04 o 
   1   4   6       58.40       54.21      6.06 o 
   2   4   6       42.67       51.00      6.95 o 
   3   4   6       56.69       56.07      6.59 o 
   4   4   6       12.87       21.92      6.40 o 
 -10   5   6      400.17      398.79     14.07 o 
  -9   5   6       63.57       56.38      5.68 o 
  -8   5   6       17.47       20.90      4.55 o 
  -7   5   6       59.04       60.51      3.89 o 
  -6   5   6     2726.82     2745.97     50.56 o 
  -5   5   6     1775.15     1793.67     33.90 o 
  -4   5   6      183.10      177.11      5.71 o 
  -3   5   6       71.63       78.73      3.64 o 
  -2   5   6     2402.87     2412.68     44.52 o 
  -1   5   6      245.94      244.06      6.90 o 
   0   5   6       14.98       15.37      4.71 o 
   1   5   6       19.92       21.82      4.97 o 
   2   5   6      199.53      234.02     14.10 o 
   3   5   6       41.49       33.14      6.49 o 
 -10   6   6      755.98      806.92     22.54 o 
  -9   6   6      117.09      127.99      7.17 o 
  -8   6   6      283.78      282.29     10.28 o 
  -7   6   6      431.76      423.27     10.65 o 
  -6   6   6     3466.30     3321.77     60.73 o 
  -5   6   6     2958.09     2886.99     94.43 o 
  -4   6   6      943.14      925.37     18.90 o 
  -3   6   6       18.51       16.60      2.44 o 
  -2   6   6      181.87      187.92      7.46 o 
  -1   6   6       26.13       25.27      4.12 o 
   0   6   6      567.23      545.45     22.57 o 
   1   6   6       62.46       56.72      7.46 o 
   2   6   6      130.54      132.77     10.33 o 
 -10   7   6        7.96       13.65      6.21 o 
  -9   7   6      216.26      232.13      9.49 o 
  -8   7   6      600.02      609.41     19.06 o 
  -7   7   6       26.15       20.55      2.99 o 
  -6   7   6      120.11      126.05      6.03 o 
  -5   7   6     1613.17     1586.32     53.50 o 
  -4   7   6     3097.13     2982.99     54.96 o 
  -3   7   6       49.44       48.08      3.40 o 
  -2   7   6       72.32       76.90      4.42 o 
  -1   7   6      205.35      205.86      8.91 o 
   0   7   6      743.52      739.84     29.16 o 
   1   7   6       31.36       35.60      7.68 o 
  -9   8   6      171.92      175.20     13.15 o 
  -8   8   6      364.83      362.50     13.79 o 
  -7   8   6       29.41       30.14      3.41 o 
  -6   8   6        2.41        1.03      2.42 o 
  -5   8   6     1711.84     1716.17     43.87 o 
  -4   8   6     1094.25     1143.08     31.17 o 
  -3   8   6        7.33        7.10      2.51 o 
  -2   8   6        0.17        1.83      3.59 o 
  -1   8   6      184.33      179.91      8.53 o 
   0   8   6       91.71      110.81     10.06 o 
  -9   9   6      487.91      521.99     23.65 o 
  -8   9   6      289.81      263.75     19.73 o 
  -7   9   6       19.86       23.66      3.83 o 
  -6   9   6       83.38       81.51      4.65 o 
  -5   9   6     1115.92     1087.53     19.66 o 
  -4   9   6      372.96      362.54      9.99 o 
  -3   9   6      780.07      793.83     31.44 o 
  -2   9   6        7.45       11.70      4.36 o 
  -1   9   6      136.82      130.56      7.87 o 
  -8  10   6      330.81      316.89     11.94 o 
  -7  10   6      520.67      535.31     16.57 o 
  -6  10   6        0.36       -3.58      3.58 o 
  -5  10   6      667.66      682.06     19.91 o 
  -4  10   6      433.50      433.19     11.64 o 
  -3  10   6      963.23      913.92     45.99 o 
   1 -13   7       45.64       47.74      8.18 o 
   2 -13   7       12.08       12.15      4.66 o 
   3 -13   7       70.83       74.33      4.17 o 
  -1 -12   7      120.17      125.94     12.57 o 
   0 -12   7       36.33       30.38      4.69 o 
   1 -12   7       19.19       16.39      4.51 o 
   2 -12   7       10.35        5.76      3.12 o 
   3 -12   7      132.13      129.64      5.80 o 
   4 -12   7      217.43      209.57      7.74 o 
   5 -12   7        4.69        9.99      3.80 o 
  -3 -11   7       59.55       62.00      9.51 o 
  -2 -11   7       25.76       34.15      7.26 o 
  -1 -11   7      252.20      260.11     14.77 o 
   0 -11   7        5.95       10.75      3.90 o 
   1 -11   7       34.82       37.30      4.39 o 
   2 -11   7       13.16        8.98      2.38 o 
   3 -11   7      625.80      642.11     14.74 o 
   4 -11   7      429.40      425.15     11.01 o 
   5 -11   7      241.71      229.62      8.52 o 
   6 -11   7       34.54       38.85      5.71 o 
  -4 -10   7        4.30        6.15      7.05 o 
  -3 -10   7      228.38      229.65     14.17 o 
  -2 -10   7       66.01       70.09      8.86 o 
  -1 -10   7        7.70        8.38      4.27 o 
   0 -10   7      362.48      345.67     23.11 o 
   1 -10   7      195.50      196.80      5.51 o 
   2 -10   7       82.16       82.50      3.56 o 
   3 -10   7      148.24      160.65      6.51 o 
   4 -10   7      604.74      606.17     14.04 o 
   5 -10   7      664.44      654.90     28.49 o 
   6 -10   7       78.34       62.43      5.81 o 
  -5  -9   7       34.37       30.00      6.95 o 
  -4  -9   7        4.94        1.40      5.94 o 
  -3  -9   7      202.68      190.24     12.02 o 
  -2  -9   7        5.72        5.70      5.19 o 
  -1  -9   7       10.49        7.63      4.59 o 
   0  -9   7      161.62      162.96     11.75 o 
   1  -9   7       25.79       29.67      2.43 o 
   2  -9   7      117.95      129.63      5.16 o 
   3  -9   7       17.80       19.01      2.58 o 
   4  -9   7      391.84      396.73     10.22 o 
   5  -9   7      850.35      825.99     22.01 o 
   6  -9   7       41.90       51.64      5.18 o 
  -6  -8   7      162.49      157.66     12.65 o 
  -5  -8   7       25.53       36.76      7.07 o 
  -4  -8   7      359.38      379.05     17.91 o 
  -3  -8   7       63.61       60.03      7.48 o 
  -2  -8   7        0.58       -2.44      3.74 o 
  -1  -8   7      213.38      232.21     12.31 o 
   0  -8   7       44.16       43.54      2.95 o 
   1  -8   7       18.15       16.65      2.55 o 
   2  -8   7        1.96        1.32      1.93 o 
   3  -8   7      169.62      158.60      5.65 o 
   4  -8   7      710.14      681.01     18.50 o 
   5  -8   7      660.73      672.21     18.87 o 
   6  -8   7      392.79      379.75     13.57 o 
   7  -8   7       74.61       76.42      7.17 o 
  -6  -7   7        2.39       -4.09      4.09 o 
  -5  -7   7      118.19      112.85      7.18 o 
  -4  -7   7      609.10      606.08     16.78 o 
  -3  -7   7        6.04        7.22      5.09 o 
  -2  -7   7       50.99       50.25      5.67 o 
  -1  -7   7      211.48      231.56     11.78 o 
   0  -7   7      234.35      228.79      7.19 o 
   1  -7   7        6.95        9.70      2.35 o 
   2  -7   7      269.13      271.81      9.94 o 
   3  -7   7        5.70        5.91      2.66 o 
   4  -7   7      181.20      201.36      8.18 o 
   5  -7   7      644.20      631.53     18.03 o 
   6  -7   7      770.90      787.11     21.80 o 
   7  -7   7       41.84       39.87      5.52 o 
  -7  -6   7       11.36       10.18      4.63 o 
  -6  -6   7      272.68      270.47     10.45 o 
  -5  -6   7      132.41      132.25      6.89 o 
  -4  -6   7       29.71       20.26      4.54 o 
  -3  -6   7        2.39       -0.10      2.65 o 
  -2  -6   7       42.78       41.75      7.65 o 
  -1  -6   7        2.65        6.61      1.76 o 
   0  -6   7       11.73       19.24      1.71 o 
   1  -6   7      174.33      194.71      6.98 o 
   2  -6   7      233.17      241.84     12.60 o 
   3  -6   7      431.02      453.71     13.02 o 
   4  -6   7      128.53      143.56     10.31 o 
   5  -6   7      395.38      411.20     13.08 o 
   6  -6   7      902.75      893.04     23.98 o 
   7  -6   7      253.92      249.55     10.75 o 
  -8  -5   7      137.35      134.16      8.34 o 
  -7  -5   7      293.17      284.69     15.50 o 
  -6  -5   7      378.01      374.58     12.23 o 
  -5  -5   7      335.49      346.18     20.06 o 
  -4  -5   7      192.04      186.22     11.97 o 
  -3  -5   7      594.99      576.07     15.14 o 
  -2  -5   7      341.87      398.21     15.42 o 
  -1  -5   7        0.46       -0.27      1.21 o 
   0  -5   7        2.84        4.46      1.44 o 
   1  -5   7      109.06      142.03     15.46 o 
   2  -5   7      185.53      185.83      7.06 o 
   3  -5   7      195.32      190.90      7.79 o 
   4  -5   7        9.26        6.20      4.19 o 
   5  -5   7      745.38      758.45     20.59 o 
   6  -5   7      555.80      581.66     17.62 o 
   7  -5   7      230.31      246.37     11.17 o 
  -8  -4   7      367.47      371.34     14.28 o 
  -7  -4   7      841.84      835.27     22.44 o 
  -6  -4   7       69.37       68.17      4.86 o 
  -5  -4   7       58.27       51.64      4.38 o 
  -4  -4   7       47.59       65.34      4.56 o 
  -3  -4   7     1222.02     1205.77     27.92 o 
  -2  -4   7       62.78       75.88      3.57 o 
  -1  -4   7        4.84        5.83      1.21 o 
   0  -4   7      219.12      194.54      5.11 o 
   1  -4   7      825.05      820.81     16.17 o 
   2  -4   7      757.30      820.00     21.09 o 
   3  -4   7      876.43      851.74     21.40 o 
   4  -4   7       46.86       44.50      4.20 o 
   5  -4   7      752.53      721.32     21.29 o 
   6  -4   7      509.60      545.89     20.81 o 
  -9  -3   7        4.81       10.61      5.38 o 
  -8  -3   7      278.15      275.20     10.62 o 
  -7  -3   7     1066.51     1027.70     26.15 o 
  -6  -3   7       86.62       83.92      6.67 o 
  -5  -3   7     1515.79     1469.23     45.91 o 
  -4  -3   7      138.45      145.39      6.00 o 
  -3  -3   7       45.33       42.65      3.35 o 
  -2  -3   7       39.82       43.62      2.34 o 
  -1  -3   7      208.45      208.75      5.28 o 
   0  -3   7       27.41       36.85      2.87 o 
   1  -3   7      459.47      471.51     12.11 o 
   2  -3   7        2.70        3.16      2.06 o 
   3  -3   7      125.77      137.74      5.99 o 
   4  -3   7        0.10       -0.67      2.16 o 
   5  -3   7       75.96       62.92      5.36 o 
   6  -3   7      255.84      260.08     10.84 o 
  -9  -2   7        7.93        9.65      4.32 o 
  -8  -2   7      851.96      852.48     18.54 o 
  -7  -2   7      790.10      786.59     16.98 o 
  -6  -2   7      136.53      136.81      6.24 o 
  -5  -2   7      260.63      259.42      8.76 o 
  -4  -2   7        4.82        8.60      2.13 o 
  -3  -2   7        1.72        1.79      3.42 o 
  -2  -2   7       60.19       52.69      2.56 o 
  -1  -2   7      143.04      148.45      9.57 o 
   0  -2   7       54.31       55.11      3.37 o 
   1  -2   7      469.51      523.21     13.36 o 
   2  -2   7      166.61      161.41     11.85 o 
   3  -2   7      828.70      772.48     19.42 o 
   4  -2   7        0.86        1.76      2.60 o 
   5  -2   7       40.43       38.92      3.55 o 
   6  -2   7      370.19      378.42     13.46 o 
  -9  -1   7        9.98        9.93      7.95 o 
  -8  -1   7      206.93      203.87     12.46 o 
  -7  -1   7      549.83      518.38     12.22 o 
  -6  -1   7     1415.65     1390.94     26.68 o 
  -5  -1   7      220.02      203.69      7.19 o 
  -4  -1   7      898.26      903.74     21.39 o 
  -3  -1   7      295.50      306.71      8.57 o 
  -2  -1   7      511.97      575.34     15.37 o 
  -1  -1   7      154.17      159.83      5.25 o 
   0  -1   7       57.16       65.94      3.69 o 
   1  -1   7       16.67       14.57      1.78 o 
   2  -1   7      262.98      239.54      8.00 o 
   3  -1   7      780.04      752.39     22.11 o 
   4  -1   7      100.35       96.88      9.61 o 
   5  -1   7      129.99      125.74      6.88 o 
   6  -1   7      219.85      220.48      7.87 o 
 -10   0   7      647.50      660.30     19.49 o 
  -9   0   7       30.21       31.17      3.75 o 
  -8   0   7       86.32       92.03      5.26 o 
  -7   0   7      627.70      638.08     14.27 o 
  -6   0   7     1024.27     1042.36     20.67 o 
  -5   0   7      109.57      115.67      4.42 o 
  -4   0   7      129.77      133.99      4.41 o 
  -3   0   7      778.61      814.95     15.83 o 
  -2   0   7      608.40      624.18     10.32 o 
  -1   0   7       22.28       13.69      1.75 o 
   0   0   7      110.55      119.49      5.46 o 
   1   0   7       12.04       14.59      4.04 o 
   2   0   7       53.15       69.77      4.42 o 
   3   0   7      196.49      228.22      8.33 o 
   4   0   7      464.72      448.35     13.35 o 
   5   0   7      106.49       93.90      7.00 o 
 -10   1   7      715.87      738.63     21.14 o 
  -9   1   7       68.26       70.06      4.69 o 
  -8   1   7       64.52       68.43      4.35 o 
  -7   1   7      661.73      695.39     14.99 o 
  -6   1   7     1127.93     1134.28     22.12 o 
  -5   1   7      421.61      411.32      9.41 o 
  -4   1   7      160.12      159.29      4.07 o 
  -3   1   7      181.96      182.93      4.94 o 
  -2   1   7        9.42        5.78      1.08 o 
  -1   1   7      385.32      412.60      8.86 o 
   0   1   7      131.84      134.22      5.12 o 
   1   1   7      767.31      747.10     18.58 o 
   2   1   7       30.25       27.48      3.14 o 
   3   1   7        8.12        7.69      2.99 o 
   4   1   7      361.28      366.61     11.87 o 
   5   1   7       46.59       33.76      5.03 o 
 -10   2   7      299.69      273.56     15.91 o 
  -9   2   7      546.80      561.26     27.42 o 
  -8   2   7      294.35      302.47     10.97 o 
  -7   2   7     1188.90     1144.79     28.59 o 
  -6   2   7     1034.89      989.98     24.93 o 
  -5   2   7      804.85      781.32     16.07 o 
  -4   2   7      447.60      450.05     10.24 o 
  -3   2   7      153.80      157.63      5.10 o 
  -2   2   7      302.84      321.14      9.68 o 
  -1   2   7        3.58        3.01      1.77 o 
   0   2   7        4.38        7.43      3.35 o 
   1   2   7       39.65       37.10      5.82 o 
   2   2   7       14.40       13.78      4.34 o 
   3   2   7      296.93      286.54     14.92 o 
   4   2   7      570.73      535.89     22.95 o 
 -10   3   7      187.18      186.96      9.25 o 
  -9   3   7      743.61      792.57     36.36 o 
  -8   3   7        2.57        3.46      6.11 o 
  -7   3   7       16.41       18.55      5.10 o 
  -6   3   7      278.93      288.13     25.08 o 
  -5   3   7     2100.18     2110.09     39.36 o 
  -4   3   7      321.40      342.16      8.51 o 
  -3   3   7       21.09       21.77      3.14 o 
  -2   3   7        1.46        2.66      3.67 o 
  -1   3   7     1021.05      989.01     27.80 o 
   0   3   7      139.83      145.42      9.51 o 
   1   3   7        3.51       10.98      3.96 o 
   2   3   7        0.07       -3.33      4.27 o 
   3   3   7      320.60      339.95     17.04 o 
   4   3   7       31.48       40.62      6.83 o 
 -10   4   7      611.80      642.88     19.34 o 
  -9   4   7     1204.36     1215.47     31.06 o 
  -8   4   7       70.62       79.43      5.99 o 
  -7   4   7      135.11      139.88      6.62 o 
  -6   4   7       12.35       13.37      2.86 o 
  -5   4   7      536.14      534.11     16.48 o 
  -4   4   7        3.48        1.27      1.86 o 
  -3   4   7      267.54      263.60      7.25 o 
  -2   4   7       39.42       40.94      3.06 o 
  -1   4   7       51.81       51.09      3.72 o 
   0   4   7       90.90      106.56      8.95 o 
   1   4   7      137.65      160.41     10.23 o 
   2   4   7        0.66       -0.97      5.12 o 
   3   4   7      178.91      203.18     12.72 o 
 -10   5   7      351.03      399.22     14.57 o 
  -9   5   7     1714.20     1738.97     42.14 o 
  -8   5   7      372.11      382.87     17.73 o 
  -7   5   7      496.86      451.70     13.96 o 
  -6   5   7      777.22      759.14     16.40 o 
  -5   5   7      379.72      358.78     11.77 o 
  -4   5   7      644.17      615.21     13.62 o 
  -3   5   7       26.21       32.76      3.06 o 
  -2   5   7        1.34        2.75      2.20 o 
  -1   5   7      248.05      221.01     11.97 o 
   0   5   7      146.46      141.53     10.19 o 
   1   5   7      153.82      152.35     10.74 o 
   2   5   7      109.92       89.09     10.19 o 
 -10   6   7      258.91      273.45     11.10 o 
  -9   6   7      231.98      232.81      9.87 o 
  -8   6   7      567.64      575.02     17.08 o 
  -7   6   7       31.86       41.99      3.53 o 
  -6   6   7      293.26      294.33      8.52 o 
  -5   6   7       93.32       88.30      4.51 o 
  -4   6   7      561.40      573.35     13.04 o 
  -3   6   7      158.19      151.88      6.63 o 
  -2   6   7       75.03       76.48      4.20 o 
  -1   6   7       21.49       15.30      5.55 o 
   0   6   7      130.28      149.59     10.33 o 
   1   6   7      164.32      180.99     12.77 o 
 -10   7   7      162.84      165.33      8.83 o 
  -9   7   7      446.07      459.09     15.06 o 
  -8   7   7     1202.49     1179.09     32.32 o 
  -7   7   7      184.59      181.06      6.39 o 
  -6   7   7        4.15        5.84      2.66 o 
  -5   7   7        0.89        0.21      2.72 o 
  -4   7   7      399.68      416.46     10.68 o 
  -3   7   7       39.43       41.70      4.70 o 
  -2   7   7        7.88        8.21      4.31 o 
  -1   7   7        0.39       -1.64      4.66 o 
   0   7   7        9.28        5.67      5.17 o 
  -9   8   7      525.91      566.34     17.40 o 
  -8   8   7     1666.40     1580.33     33.39 o 
  -7   8   7      278.58      272.61      8.55 o 
  -6   8   7       95.81      100.79      8.30 o 
  -5   8   7      492.00      470.66     14.83 o 
  -4   8   7       17.62       13.96      2.95 o 
  -3   8   7        2.67       -1.62      2.66 o 
  -2   8   7      103.80       93.65      7.02 o 
  -1   8   7       25.31       28.19      6.08 o 
  -8   9   7      453.18      456.17     15.17 o 
  -7   9   7      582.81      586.23     14.27 o 
  -6   9   7      428.42      432.53     11.59 o 
  -5   9   7       76.05       74.18      5.37 o 
  -4   9   7       32.93       28.93      3.63 o 
  -3   9   7       26.08       17.94      4.78 o 
  -2   9   7       37.12       34.03      5.34 o 
  -7  10   7      673.68      711.63     30.40 o 
  -6  10   7      157.76      147.78      8.76 o 
  -5  10   7       14.36        8.00      3.53 o 
  -1 -12   8       75.28       63.50      9.44 o 
   0 -12   8      476.15      492.03     21.82 o 
   1 -12   8      114.89      117.11     11.22 o 
   2 -12   8      134.83      141.73      6.26 o 
   3 -12   8      179.98      170.07      5.82 o 
   4 -12   8      754.48      782.01     17.81 o 
  -2 -11   8       39.77       39.20      8.35 o 
  -1 -11   8      207.70      195.19     12.62 o 
   0 -11   8      176.44      185.80     12.86 o 
   1 -11   8       72.02       72.89      5.43 o 
   2 -11   8      178.17      184.83      5.82 o 
   3 -11   8      160.27      158.56      6.37 o 
   4 -11   8      463.84      491.62     14.90 o 
   5 -11   8      995.72     1001.64     26.62 o 
  -4 -10   8       18.94       16.20      8.01 o 
  -3 -10   8       63.04       65.70      8.54 o 
  -2 -10   8      100.32       98.43      9.99 o 
  -1 -10   8        2.67        2.46      4.71 o 
   0 -10   8      204.92      202.23     12.19 o 
   1 -10   8     1943.79     1848.55     40.44 o 
   2 -10   8      207.93      214.24      5.27 o 
   3 -10   8        6.12        9.27      2.94 o 
   4 -10   8       74.10       68.95      4.62 o 
   5 -10   8      477.39      477.43     30.66 o 
  -5  -9   8       33.75       31.88      8.16 o 
  -4  -9   8       63.08       63.26      8.54 o 
  -3  -9   8      236.46      233.18     14.29 o 
  -2  -9   8        0.74        0.84      4.59 o 
  -1  -9   8       67.79       64.56      7.53 o 
   0  -9   8       72.17       73.54      5.19 o 
   1  -9   8     1474.85     1467.08     27.26 o 
   2  -9   8      184.43      188.75      7.89 o 
   3  -9   8      163.52      170.36     12.31 o 
   4  -9   8      140.37      129.57      9.57 o 
   5  -9   8      715.12      696.77     19.71 o 
   6  -9   8      424.38      432.77     14.54 o 
  -5  -8   8      297.01      297.50     16.87 o 
  -4  -8   8       12.68       18.39      5.77 o 
  -3  -8   8      106.90      115.51     10.50 o 
  -2  -8   8        1.96        2.87      3.84 o 
  -1  -8   8       69.25       76.68      7.63 o 
   0  -8   8      373.74      381.19     11.09 o 
   1  -8   8     1429.74     1463.27     34.09 o 
   2  -8   8     1083.99     1042.53     25.60 o 
   3  -8   8      295.79      312.83     21.69 o 
   4  -8   8      365.30      342.80     12.31 o 
   5  -8   8      432.81      449.09     14.29 o 
   6  -8   8      520.03      514.52     16.72 o 
  -6  -7   8       26.82       25.59      4.60 o 
  -5  -7   8      276.27      288.34     24.58 o 
  -4  -7   8        4.52       11.17      4.97 o 
  -3  -7   8      128.39      122.92      8.98 o 
  -2  -7   8      453.82      484.02     19.41 o 
  -1  -7   8      135.15      124.81      5.75 o 
   0  -7   8      376.98      370.04      8.60 o 
   1  -7   8      780.50      809.61     20.28 o 
   2  -7   8     2408.42     2298.21     51.83 o 
   3  -7   8     1409.26     1371.44     32.89 o 
   4  -7   8       70.04       63.52      4.99 o 
   5  -7   8      158.05      158.30      8.46 o 
   6  -7   8      499.55      486.77     22.49 o 
  -7  -6   8       14.09        9.48      4.55 o 
  -6  -6   8      174.75      178.28      8.35 o 
  -5  -6   8       48.17       40.71      4.64 o 
  -4  -6   8        1.12       -2.93      2.93 o 
  -3  -6   8        2.44       -0.23      3.48 o 
  -2  -6   8      658.34      666.70     24.40 o 
  -1  -6   8      162.76      187.56      6.81 o 
   0  -6   8        9.56        7.49      2.45 o 
   1  -6   8      202.98      197.42      7.16 o 
   2  -6   8     1957.08     2070.38     47.07 o 
   3  -6   8      773.95      725.65     19.14 o 
   4  -6   8       53.32       49.46      5.07 o 
   5  -6   8       55.46       50.30      5.02 o 
   6  -6   8      691.59      688.48     20.06 o 
  -7  -5   8       55.64       48.42      5.53 o 
  -6  -5   8      147.14      136.71      7.09 o 
  -5  -5   8        8.62        3.88      3.23 o 
  -4  -5   8      191.45      189.28      7.64 o 
  -3  -5   8       21.95       22.75      5.71 o 
  -2  -5   8      525.21      524.11     14.93 o 
  -1  -5   8       12.64       17.14      1.64 o 
   0  -5   8      191.22      209.47      8.31 o 
   1  -5   8      226.30      234.49     18.20 o 
   2  -5   8     1394.67     1425.10     33.48 o 
   3  -5   8     1540.33     1482.25     35.28 o 
   4  -5   8     1014.17     1027.25     31.92 o 
   5  -5   8        3.25        0.18      3.62 o 
   6  -5   8      294.44      275.96     11.26 o 
  -8  -4   8       39.78       38.83      4.36 o 
  -7  -4   8       31.73       38.83      6.31 o 
  -6  -4   8        2.23        1.37      3.13 o 
  -5  -4   8       23.42       27.80      3.78 o 
  -4  -4   8     1153.74     1158.98     47.54 o 
  -3  -4   8        4.24        5.79      2.32 o 
  -2  -4   8        7.99       13.47      2.29 o 
  -1  -4   8      393.44      415.12      9.56 o 
   0  -4   8       62.14       52.57      2.97 o 
   1  -4   8      886.92      839.46     16.79 o 
   2  -4   8     2708.05     2748.09     61.11 o 
   3  -4   8     1257.63     1222.86     29.70 o 
   4  -4   8      800.69      776.81     20.82 o 
   5  -4   8       82.17       90.76      6.56 o 
   6  -4   8       52.17       45.79      5.99 o 
  -8  -3   8        0.79        0.57      3.16 o 
  -7  -3   8      109.98      105.58      6.75 o 
  -6  -3   8       34.66       29.37      3.94 o 
  -5  -3   8        2.96       -1.56      2.42 o 
  -4  -3   8        5.59        7.80      2.70 o 
  -3  -3   8       93.62       94.21      5.90 o 
  -2  -3   8       15.69       15.62      2.35 o 
  -1  -3   8     1247.31     1241.55     28.31 o 
   0  -3   8        9.60       10.63      2.28 o 
   1  -3   8        1.40        0.46      2.14 o 
   2  -3   8       10.94       11.84      2.71 o 
   3  -3   8     1408.91     1356.63     31.70 o 
   4  -3   8     1057.05     1061.72     26.90 o 
   5  -3   8        1.24        2.67      3.98 o 
   6  -3   8       15.63        9.81      5.09 o 
  -9  -2   8      289.89      296.10     11.78 o 
  -8  -2   8        0.13       -1.47      3.08 o 
  -7  -2   8       30.86       32.23      3.71 o 
  -6  -2   8       54.83       54.52      4.26 o 
  -5  -2   8     1153.36     1113.01     26.52 o 
  -4  -2   8       28.24       32.73      4.71 o 
  -3  -2   8       90.49      100.31      4.65 o 
  -2  -2   8       77.08       91.12      3.75 o 
  -1  -2   8     2596.24     2637.10     57.28 o 
   0  -2   8      299.34      298.52      8.83 o 
   1  -2   8       36.50       28.82      3.00 o 
   2  -2   8      511.86      530.67     14.19 o 
   3  -2   8     1655.40     1690.39     38.88 o 
   4  -2   8      745.29      767.51     20.30 o 
   5  -2   8      248.78      239.37      8.16 o 
  -9  -1   8      379.95      384.21     11.18 o 
  -8  -1   8       10.52        9.75      3.45 o 
  -7  -1   8      267.92      251.03      7.86 o 
  -6  -1   8        3.94        2.68      2.02 o 
  -5  -1   8        2.57        5.63      2.18 o 
  -4  -1   8        3.58        3.70      2.33 o 
  -3  -1   8      468.74      475.10     22.27 o 
  -2  -1   8        7.11        7.62      1.45 o 
  -1  -1   8      753.15      787.13     15.46 o 
   0  -1   8      620.40      609.39     32.36 o 
   1  -1   8      184.08      203.23      7.26 o 
   2  -1   8      816.60      799.53     19.96 o 
   3  -1   8     1089.97     1055.19     25.99 o 
   4  -1   8      802.19      832.81     30.57 o 
   5  -1   8      483.88      486.98     17.35 o 
  -9   0   8       59.88       60.49      5.35 o 
  -8   0   8      168.94      160.21      6.44 o 
  -7   0   8      385.09      365.33      9.58 o 
  -6   0   8       18.52        8.75      4.19 o 
  -5   0   8       35.13       32.02      2.87 o 
  -4   0   8      251.88      266.39      6.89 o 
  -3   0   8       94.39       85.44      5.39 o 
  -2   0   8      418.20      447.04      8.00 o 
  -1   0   8       33.32       28.18      2.38 o 
   0   0   8     1008.13      998.75     19.17 o 
   1   0   8     1255.51     1261.70     29.44 o 
   2   0   8      340.35      342.42     10.70 o 
   3   0   8      178.33      171.79      7.81 o 
   4   0   8      914.89      954.08     24.58 o 
 -10   1   8      260.99      269.72     16.07 o 
  -9   1   8       28.43       26.33      4.75 o 
  -8   1   8      349.11      355.60     12.30 o 
  -7   1   8        1.86        3.68      3.80 o 
  -6   1   8      179.05      171.25      7.59 o 
  -5   1   8       24.88       22.02      3.32 o 
  -4   1   8      339.72      328.94     10.63 o 
  -3   1   8       10.41       12.77      3.02 o 
  -2   1   8       50.87       60.08      7.10 o 
  -1   1   8       18.99       17.97      3.48 o 
   0   1   8     1355.98     1334.54     45.59 o 
   1   1   8      562.33      535.50     21.87 o 
   2   1   8      119.58      133.71      8.98 o 
   3   1   8      143.00      144.33     10.62 o 
   4   1   8     1112.59     1046.43     38.71 o 
 -10   2   8       86.03       64.13      6.45 o 
  -9   2   8       74.89       67.21      8.15 o 
  -8   2   8      323.56      331.86     20.12 o 
  -7   2   8      143.91      140.32      7.27 o 
  -6   2   8      915.35      874.31     22.75 o 
  -5   2   8        2.59        3.85      2.77 o 
  -4   2   8       54.54       66.11      3.53 o 
  -3   2   8      142.00      154.03      6.74 o 
  -2   2   8       49.05       51.15      3.99 o 
  -1   2   8       34.65       41.65      5.20 o 
   0   2   8     1868.17     1879.29     62.73 o 
   1   2   8      319.06      359.77     16.77 o 
   2   2   8      584.91      600.31     24.50 o 
   3   2   8      212.88      210.08     13.08 o 
 -10   3   8       11.65       16.07      4.83 o 
  -9   3   8      416.25      421.16     14.43 o 
  -8   3   8      253.86      246.53     10.20 o 
  -7   3   8        5.49        4.83      3.01 o 
  -6   3   8      533.79      533.11     15.65 o 
  -5   3   8       10.14        6.23      2.26 o 
  -4   3   8      271.59      270.39      9.46 o 
  -3   3   8       76.55       75.05      7.65 o 
  -2   3   8       77.45       85.08      5.03 o 
  -1   3   8      212.79      222.24     12.19 o 
   0   3   8      239.77      256.56     13.69 o 
   1   3   8      337.16      342.39     16.53 o 
   2   3   8      937.45      960.03     36.45 o 
   3   3   8       14.52       21.17      6.11 o 
 -10   4   8        0.24        4.30      5.71 o 
  -9   4   8      269.57      311.13     11.75 o 
  -8   4   8      105.54      123.72      6.91 o 
  -7   4   8       92.49       85.62      6.78 o 
  -6   4   8       18.05       12.60      3.33 o 
  -5   4   8      155.86      158.49      5.57 o 
  -4   4   8       40.01       44.24      3.31 o 
  -3   4   8      233.25      235.24      7.05 o 
  -2   4   8       40.56       34.66      3.94 o 
  -1   4   8      151.50      158.91      9.87 o 
   0   4   8        2.52       -0.43      5.02 o 
   1   4   8      491.77      502.10     21.84 o 
   2   4   8      185.30      173.83     12.91 o 
 -10   5   8      111.58      120.89      8.16 o 
  -9   5   8       84.63       83.81     15.98 o 
  -8   5   8       45.26       35.98      4.59 o 
  -7   5   8      362.06      364.49     12.40 o 
  -6   5   8      170.85      168.59      7.65 o 
  -5   5   8        0.25        2.08      2.39 o 
  -4   5   8       91.99       98.76      6.22 o 
  -3   5   8      538.81      552.75     25.57 o 
  -2   5   8      178.44      172.96     11.13 o 
  -1   5   8        0.24       -3.98      3.98 o 
   0   5   8      209.57      228.71     13.97 o 
   1   5   8     1149.47     1209.13     44.58 o 
  -9   6   8       10.43        3.99      4.34 o 
  -8   6   8       83.61       91.67      8.46 o 
  -7   6   8      322.36      316.13     11.26 o 
  -6   6   8       66.47       67.45      4.45 o 
  -5   6   8      154.29      141.55      5.59 o 
  -4   6   8        2.70        5.40      2.49 o 
  -3   6   8       48.41       55.71      4.10 o 
  -2   6   8       35.30       28.84      5.62 o 
  -1   6   8       46.94       40.62      7.46 o 
   0   6   8      333.55      325.09     16.87 o 
  -9   7   8       27.91       27.45      4.73 o 
  -8   7   8       39.52       41.52      4.57 o 
  -7   7   8       10.50        9.41      3.05 o 
  -6   7   8       42.59       40.13      4.35 o 
  -5   7   8       94.64       94.72      5.03 o 
  -4   7   8       98.77      110.00      5.68 o 
  -3   7   8      275.96      284.63     10.51 o 
  -2   7   8      110.12      119.54      9.87 o 
  -1   7   8      194.85      179.76     12.99 o 
  -8   8   8       75.44       72.09      5.93 o 
  -7   8   8        6.22        0.34      3.22 o 
  -6   8   8       29.77       27.26      3.64 o 
  -5   8   8       71.80       76.36      5.09 o 
  -4   8   8       83.38       73.37      5.06 o 
  -3   8   8        3.23        5.65      4.31 o 
  -2   8   8      345.64      361.00     19.21 o 
  -7   9   8        1.84        1.87      3.50 o 
  -6   9   8       53.28       53.13      5.23 o 
  -5   9   8       10.00        9.72      3.49 o 
  -4   9   8       25.14       29.10      5.68 o 
   0 -12   9      743.53      733.56     29.54 o 
   1 -12   9      443.78      453.08     21.26 o 
   2 -12   9      439.26      469.21     14.41 o 
  -2 -11   9      407.50      441.06     21.58 o 
  -1 -11   9        6.16        9.99      5.77 o 
   0 -11   9        8.94        3.52      6.59 o 
   1 -11   9      926.52      902.80     30.92 o 
   2 -11   9     1345.01     1288.65     30.19 o 
   3 -11   9       13.58       12.88      4.10 o 
   4 -11   9       19.40       27.19      4.89 o 
  -3 -10   9      764.80      790.33     31.33 o 
  -2 -10   9      502.77      511.00     22.30 o 
  -1 -10   9        1.79        3.45      5.62 o 
   0 -10   9      161.79      177.76      7.85 o 
   1 -10   9      541.29      501.85     14.40 o 
   2 -10   9      742.14      741.91     20.10 o 
   3 -10   9       81.66       87.69      6.48 o 
   4 -10   9      106.61       99.00      6.83 o 
  -4  -9   9        3.95        2.05      5.55 o 
  -3  -9   9      971.89     1016.50     37.39 o 
  -2  -9   9      623.60      616.11     24.59 o 
  -1  -9   9      418.96      417.62     19.19 o 
   0  -9   9        8.26        7.62      3.33 o 
   1  -9   9      920.25      888.58     21.59 o 
   2  -9   9     1187.98     1232.76     30.14 o 
   3  -9   9      827.18      811.08     21.52 o 
   4  -9   9       29.20       32.72      4.90 o 
   5  -9   9      157.43      158.51     16.96 o 
  -5  -8   9      154.61      167.65     13.18 o 
  -4  -8   9       11.27       15.71      5.91 o 
  -3  -8   9      103.05      117.35      9.94 o 
  -2  -8   9      330.63      336.24     15.98 o 
  -1  -8   9     1484.89     1509.89     49.70 o 
   0  -8   9        1.63        2.13      2.91 o 
   1  -8   9      330.64      332.74     12.27 o 
   2  -8   9      360.89      349.17     13.19 o 
   3  -8   9      850.36      827.75     22.12 o 
   4  -8   9       65.63       53.18      5.52 o 
   5  -8   9       41.05       43.87      5.30 o 
  -6  -7   9       31.48       29.90      7.17 o 
  -5  -7   9      412.06      395.47     18.49 o 
  -4  -7   9       34.06       32.66      6.49 o 
  -3  -7   9      131.95      129.44      9.08 o 
  -2  -7   9     1474.67     1458.62     48.01 o 
  -1  -7   9     1301.04     1270.40     50.85 o 
   0  -7   9      134.99      131.52      5.86 o 
   1  -7   9       32.19       36.11      7.95 o 
   2  -7   9      289.37      297.87     12.37 o 
   3  -7   9      549.10      558.20     16.61 o 
   4  -7   9        2.14        4.25      3.37 o 
   5  -7   9       46.44       45.18      5.39 o 
  -7  -6   9       53.07       39.68      5.77 o 
  -6  -6   9      162.54      165.00      8.79 o 
  -5  -6   9       32.57       44.35      4.74 o 
  -4  -6   9      192.56      177.98      7.85 o 
  -3  -6   9      181.27      191.30     10.74 o 
  -2  -6   9     3077.32     3085.33     94.13 o 
  -1  -6   9     1385.68     1390.48     30.56 o 
   0  -6   9      191.78      191.96      7.36 o 
   1  -6   9       65.75       59.02      4.38 o 
   2  -6   9     1209.96     1185.69     28.93 o 
   3  -6   9      445.57      454.63     13.86 o 
   4  -6   9      162.89      155.64      8.01 o 
   5  -6   9       27.99       23.84      4.92 o 
  -7  -5   9       44.48       37.58      5.32 o 
  -6  -5   9      199.19      183.36      8.84 o 
  -5  -5   9       56.20       54.35      4.59 o 
  -4  -5   9      436.81      446.60     31.96 o 
  -3  -5   9       20.23       15.11      2.72 o 
  -2  -5   9     1188.33     1193.18     22.07 o 
  -1  -5   9     1451.81     1517.74     32.71 o 
   0  -5   9     2562.78     2596.48     57.56 o 
   1  -5   9       32.67       42.47      8.71 o 
   2  -5   9     1111.40     1072.64     26.52 o 
   3  -5   9     1000.74      985.41     39.15 o 
   4  -5   9      390.70      401.58     13.75 o 
   5  -5   9        0.38        6.61      5.27 o 
  -8  -4   9      249.59      236.53      8.84 o 
  -7  -4   9        2.25        2.96      3.98 o 
  -6  -4   9       17.04       14.74      3.85 o 
  -5  -4   9      761.36      749.74     19.55 o 
  -4  -4   9      667.29      678.80     24.78 o 
  -3  -4   9       25.34       23.69      2.99 o 
  -2  -4   9      735.45      789.75     15.30 o 
  -1  -4   9     1933.38     1852.30     25.67 o 
   0  -4   9     3360.37     3498.87     92.00 o 
   1  -4   9        6.22        4.88      3.16 o 
   2  -4   9       18.83       15.30      3.14 o 
   3  -4   9       87.78       83.90      6.25 o 
   4  -4   9      343.94      364.01     12.52 o 
   5  -4   9       12.70        6.54      4.03 o 
  -8  -3   9       72.98       75.87      7.32 o 
  -7  -3   9        7.76       10.23      3.54 o 
  -6  -3   9      423.41      402.37     12.48 o 
  -5  -3   9      262.84      282.31      9.50 o 
  -4  -3   9      817.26      818.30     20.39 o 
  -3  -3   9       57.13       61.30      4.34 o 
  -2  -3   9      169.21      178.78      4.41 o 
  -1  -3   9     1969.93     2016.84     44.84 o 
   0  -3   9     3153.84     2971.90     64.87 o 
   1  -3   9      454.35      480.05     13.05 o 
   2  -3   9       18.03       18.93      3.09 o 
   3  -3   9      860.25      825.28     23.21 o 
   4  -3   9      141.78      131.09      7.28 o 
   5  -3   9        3.82        6.75      6.52 o 
  -9  -2   9      128.30      136.83      7.32 o 
  -8  -2   9       18.18       20.16      4.45 o 
  -7  -2   9        4.72        2.39      2.69 o 
  -6  -2   9       24.67       24.82      3.17 o 
  -5  -2   9      389.75      397.07     19.43 o 
  -4  -2   9      161.45      165.77      6.34 o 
  -3  -2   9      283.37      285.29     15.58 o 
  -2  -2   9        0.11       -1.49      1.49 o 
  -1  -2   9     2007.38     1997.93     44.33 o 
   0  -2   9     1826.42     1834.45     41.26 o 
   1  -2   9     1952.73     1922.52     43.29 o 
   2  -2   9       39.71       46.82      7.93 o 
   3  -2   9      585.32      590.52     16.76 o 
   4  -2   9      252.48      257.29     14.41 o 
  -9  -1   9        9.31       10.36      3.81 o 
  -8  -1   9       83.79       83.54      5.05 o 
  -7  -1   9      374.50      376.22     10.08 o 
  -6  -1   9        3.24        2.18      2.42 o 
  -5  -1   9        5.88        8.23      2.18 o 
  -4  -1   9      670.99      649.52     13.80 o 
  -3  -1   9     1218.43     1263.72     24.10 o 
  -2  -1   9       43.97       42.05      3.11 o 
  -1  -1   9     1958.94     1919.51     56.36 o 
   0  -1   9      461.78      468.25     12.82 o 
   1  -1   9     2583.09     2622.05     58.14 o 
   2  -1   9      112.77      114.34      5.94 o 
   3  -1   9       34.83       33.32      4.72 o 
   4  -1   9       73.73       73.89      8.39 o 
  -9   0   9        0.86       -1.20      4.25 o 
  -8   0   9       21.01       29.40      4.77 o 
  -7   0   9      437.99      443.83     14.47 o 
  -6   0   9      135.32      135.74      7.10 o 
  -5   0   9       81.74       80.74      5.45 o 
  -4   0   9      466.55      448.15     13.24 o 
  -3   0   9     1267.88     1183.78     28.65 o 
  -2   0   9       18.73       23.27      6.09 o 
  -1   0   9       81.07       86.01      5.11 o 
   0   0   9     1105.25     1148.65     40.19 o 
   1   0   9     1085.33     1126.54     39.99 o 
   2   0   9      166.59      183.99     10.76 o 
   3   0   9       77.78       79.62      8.79 o 
   4   0   9      106.91      114.50      9.27 o 
  -9   1   9       93.88      111.67     16.05 o 
  -8   1   9       59.90       65.94      5.91 o 
  -7   1   9        1.69       -3.26      3.26 o 
  -6   1   9      114.05      110.27      6.29 o 
  -5   1   9       33.20       36.05      4.13 o 
  -4   1   9     1476.82     1437.31     34.35 o 
  -3   1   9      728.44      699.30     18.55 o 
  -2   1   9      339.69      342.76     12.13 o 
  -1   1   9       92.09       97.87      8.56 o 
   0   1   9     2394.89     2341.37     76.92 o 
   1   1   9     1631.98     1669.96     57.08 o 
   2   1   9      287.99      286.95     14.63 o 
   3   1   9       16.42       27.88      6.44 o 
 -10   2   9      139.01      132.97      9.99 o 
  -9   2   9      137.31      135.35      8.86 o 
  -8   2   9       11.52       10.85      3.83 o 
  -7   2   9       49.04       48.40      4.66 o 
  -6   2   9      230.08      234.00     13.59 o 
  -5   2   9       17.99       18.00      3.38 o 
  -4   2   9     1013.99     1024.61     25.69 o 
  -3   2   9      208.35      208.56      8.06 o 
  -2   2   9      744.31      744.50     19.49 o 
  -1   2   9       27.00       26.67      5.21 o 
   0   2   9     1266.22     1290.90     45.59 o 
   1   2   9      705.64      756.22     29.64 o 
   2   2   9      588.50      573.88     24.40 o 
   3   2   9      175.62      173.58     12.53 o 
 -10   3   9       36.32       39.02      5.93 o 
  -9   3   9        3.12        0.98      4.03 o 
  -8   3   9        2.25        1.83      3.56 o 
  -7   3   9       35.96       33.90      4.80 o 
  -6   3   9      513.03      491.72     15.10 o 
  -5   3   9       15.88       11.91      2.57 o 
  -4   3   9      322.92      319.48     10.90 o 
  -3   3   9     1190.84     1241.70     30.14 o 
  -2   3   9     2753.56     2670.64     49.61 o 
  -1   3   9       24.72       26.86      4.80 o 
   0   3   9       34.69       38.01      6.88 o 
   1   3   9      639.75      682.22     27.73 o 
   2   3   9      751.32      874.68     34.66 o 
  -9   4   9        2.20        1.79      3.88 o 
  -8   4   9      202.70      194.16      8.95 o 
  -7   4   9        2.99        8.14      3.60 o 
  -6   4   9      111.37      120.97      6.40 o 
  -5   4   9      338.65      341.24      9.34 o 
  -4   4   9        0.58        6.52      2.40 o 
  -3   4   9      763.04      740.62     25.78 o 
  -2   4   9     1167.43     1166.89     42.21 o 
  -1   4   9      517.17      544.53     23.24 o 
   0   4   9        1.10       -1.16      5.24 o 
   1   4   9      621.58      600.16     25.75 o 
  -9   5   9      208.84      213.15     10.11 o 
  -8   5   9      242.92      231.94     10.28 o 
  -7   5   9       14.73       12.93      3.59 o 
  -6   5   9      178.74      181.48      6.75 o 
  -5   5   9      182.61      171.09      6.60 o 
  -4   5   9       37.78       39.08      4.33 o 
  -3   5   9     1287.14     1321.26     43.35 o 
  -2   5   9      321.60      329.50     16.51 o 
  -1   5   9      420.25      403.84     19.72 o 
   0   5   9        0.42        0.56      5.45 o 
  -9   6   9       23.75       27.84      5.44 o 
  -8   6   9        0.31        1.38      3.95 o 
  -7   6   9        2.21        3.72      3.74 o 
  -6   6   9       29.77       30.73      3.61 o 
  -5   6   9      223.49      233.53      7.72 o 
  -4   6   9       66.41       70.16      4.74 o 
  -3   6   9      391.36      388.71     18.97 o 
  -2   6   9      140.78      154.49     11.34 o 
  -1   6   9     1160.49     1151.42     43.52 o 
  -8   7   9      131.33      123.65      7.47 o 
  -7   7   9        3.68        5.29      4.01 o 
  -6   7   9        1.97        3.42      2.87 o 
  -5   7   9      132.85      140.53      6.39 o 
  -4   7   9        3.69        2.35      3.54 o 
  -3   7   9      130.89      132.31     10.45 o 
  -2   7   9      543.53      541.80     24.86 o 
  -7   8   9       62.50       68.80      4.86 o 
  -6   8   9      204.51      213.89      8.07 o 
  -5   8   9       87.39       88.41      9.64 o 
  -4   8   9        5.43        6.53      4.38 o 
  -1 -11  10      186.99      185.39     13.01 o 
   0 -11  10       24.20       25.08      7.82 o 
   1 -11  10       69.29       70.25      5.82 o 
   2 -11  10       26.83       31.97      4.80 o 
  -3 -10  10      357.85      362.09     19.89 o 
  -2 -10  10      538.17      535.53     23.15 o 
  -1 -10  10      244.06      253.18     15.30 o 
   0 -10  10      191.14      189.27      8.25 o 
   1 -10  10        0.48        4.69      3.51 o 
   2 -10  10        1.32        0.10      5.94 o 
   3 -10  10       17.96       13.30      4.33 o 
  -4  -9  10       97.78       91.76     10.21 o 
  -3  -9  10      453.26      460.13     21.02 o 
  -2  -9  10      206.78      218.04     13.03 o 
  -1  -9  10      637.74      619.52     25.17 o 
   0  -9  10      326.71      352.78     12.88 o 
   1  -9  10      192.99      186.88     11.50 o 
   2  -9  10       18.14       12.98      4.89 o 
   3  -9  10        1.47       -3.17      3.49 o 
   4  -9  10        1.06        0.59      4.55 o 
  -5  -8  10      624.37      682.97     28.07 o 
  -4  -8  10      232.26      202.67     13.56 o 
  -3  -8  10       88.95       91.93      9.08 o 
  -2  -8  10      401.19      401.45     18.42 o 
  -1  -8  10     1172.31     1185.55     27.56 o 
   0  -8  10      192.17      204.34      8.12 o 
   1  -8  10       10.36        5.31      3.49 o 
   2  -8  10        4.50        6.32      3.43 o 
   3  -8  10       14.40       12.27      4.25 o 
   4  -8  10       47.16       53.69      5.89 o 
  -6  -7  10      447.29      450.30     21.75 o 
  -5  -7  10      967.04      906.15     33.84 o 
  -4  -7  10      167.20      168.23     12.43 o 
  -3  -7  10       37.24       33.21      5.89 o 
  -2  -7  10      443.42      444.94     19.45 o 
  -1  -7  10     2054.85     2051.13     44.07 o 
   0  -7  10      297.17      292.61      9.47 o 
   1  -7  10      473.16      457.44     13.63 o 
   2  -7  10       18.19       14.83      3.58 o 
   3  -7  10        6.30        6.08      3.89 o 
   4  -7  10       16.10       16.38      4.20 o 
  -6  -6  10      361.30      359.34     20.55 o 
  -5  -6  10      702.02      708.90     19.50 o 
  -4  -6  10      489.70      526.76     21.96 o 
  -3  -6  10      400.87      395.71     17.09 o 
  -2  -6  10      200.36      201.99     11.56 o 
  -1  -6  10      275.10      266.27      8.81 o 
   0  -6  10      212.25      209.27     12.16 o 
   1  -6  10      378.45      371.23     19.94 o 
   2  -6  10       56.75       54.33      6.26 o 
   3  -6  10       80.60       69.33      5.65 o 
   4  -6  10       38.57       42.66      4.94 o 
  -7  -5  10       32.62       35.22      4.97 o 
  -6  -5  10      180.37      204.04     10.46 o 
  -5  -5  10      454.09      447.16     13.67 o 
  -4  -5  10     2087.16     2136.42     48.70 o 
  -3  -5  10      601.94      593.04     18.46 o 
  -2  -5  10      124.17      142.84      6.08 o 
  -1  -5  10      130.89      150.55      6.25 o 
   0  -5  10      681.89      681.27     17.94 o 
   1  -5  10       46.29       53.59      5.66 o 
   2  -5  10       53.90       54.40      4.97 o 
   3  -5  10      135.09      127.98      7.26 o 
   4  -5  10       53.41       52.50      6.02 o 
  -8  -4  10      327.80      333.63     10.67 o 
  -7  -4  10       96.11      101.86      9.36 o 
  -6  -4  10      280.43      258.09     10.05 o 
  -5  -4  10      379.89      407.83     12.65 o 
  -4  -4  10     1635.13     1603.13     37.25 o 
  -3  -4  10      350.50      354.77     12.04 o 
  -2  -4  10      178.92      175.96      5.38 o 
  -1  -4  10      289.26      283.89      5.60 o 
   0  -4  10     1202.61     1226.53     38.11 o 
   1  -4  10      216.98      212.04     12.92 o 
   2  -4  10      208.79      192.72     10.63 o 
   3  -4  10        5.31        3.77      3.76 o 
   4  -4  10       82.98       70.61      6.39 o 
  -8  -3  10      610.06      594.45     14.82 o 
  -7  -3  10       71.42       71.44      4.82 o 
  -6  -3  10        7.88        5.84      3.59 o 
  -5  -3  10     1510.33     1469.00     34.58 o 
  -4  -3  10     1927.08     1892.58     43.05 o 
  -3  -3  10      581.75      559.69     15.06 o 
  -2  -3  10      290.17      276.26      6.92 o 
  -1  -3  10      427.89      430.33     14.93 o 
   0  -3  10      378.45      381.50     11.21 o 
   1  -3  10       14.18       15.94      3.12 o 
   2  -3  10       19.70       25.46      5.00 o 
   3  -3  10       81.72       75.12      6.29 o 
   4  -3  10       18.23       16.62      6.38 o 
  -8  -2  10       88.52       92.20      6.69 o 
  -7  -2  10      284.91      278.95      8.69 o 
  -6  -2  10      369.18      372.50     10.06 o 
  -5  -2  10      795.65      815.99     27.97 o 
  -4  -2  10      837.00      820.57     20.48 o 
  -3  -2  10     3220.88     3110.34     67.96 o 
  -2  -2  10     1325.46     1366.25     24.74 o 
  -1  -2  10      243.91      247.10     13.30 o 
   0  -2  10      461.91      478.27     24.88 o 
   1  -2  10       32.63       36.62      7.30 o 
   2  -2  10      152.06      156.68      7.43 o 
   3  -2  10      104.51      101.64     10.40 o 
   4  -2  10        0.41       -4.63      6.42 o 
  -9  -1  10       14.82       14.76      4.87 o 
  -8  -1  10       54.87       55.20      6.27 o 
  -7  -1  10      533.09      538.46     16.91 o 
  -6  -1  10      249.71      237.51     13.49 o 
  -5  -1  10     1042.46     1017.81     28.28 o 
  -4  -1  10      835.11      826.19     21.64 o 
  -3  -1  10     2234.17     2090.92     48.12 o 
  -2  -1  10      302.10      297.28      9.90 o 
  -1  -1  10        6.22        6.90      5.59 o 
   0  -1  10      228.79      225.60     11.92 o 
   1  -1  10      405.22      412.77     18.39 o 
   2  -1  10        2.39        2.58      4.01 o 
   3  -1  10       31.17       40.36      7.19 o 
  -9   0  10       28.00       25.38      5.20 o 
  -8   0  10       69.42       60.39      6.24 o 
  -7   0  10      808.93      869.68     33.36 o 
  -6   0  10        1.59        0.68      3.37 o 
  -5   0  10        9.70       15.62      5.87 o 
  -4   0  10     1027.15      983.51     25.09 o 
  -3   0  10     3148.43     3020.85     67.88 o 
  -2   0  10      835.09      851.51     29.80 o 
  -1   0  10      561.89      529.44     21.79 o 
   0   0  10       78.58       78.08      7.36 o 
   1   0  10      590.44      605.40     24.86 o 
   2   0  10       26.02       20.61      5.17 o 
   3   0  10       14.01       11.46      6.44 o 
  -9   1  10       85.62       79.14      7.10 o 
  -8   1  10       94.40      104.29      7.14 o 
  -7   1  10      515.50      501.81     19.01 o 
  -6   1  10      653.30      666.88     19.07 o 
  -5   1  10      595.00      596.25     32.33 o 
  -4   1  10      999.30      976.14     24.99 o 
  -3   1  10     1693.33     1709.24     40.32 o 
  -2   1  10      968.54      967.15     24.55 o 
  -1   1  10      436.70      426.82     19.16 o 
   0   1  10       96.12       91.79      8.47 o 
   1   1  10      305.14      331.07     16.92 o 
   2   1  10        3.62       -0.80      4.90 o 
  -9   2  10        1.41        2.23      4.39 o 
  -8   2  10      121.71      125.43     12.77 o 
  -7   2  10      256.68      259.36     13.83 o 
  -6   2  10      652.64      656.96     24.96 o 
  -5   2  10      537.23      516.87     15.52 o 
  -4   2  10      226.09      221.17      9.05 o 
  -3   2  10      165.63      173.96      8.91 o 
  -2   2  10     1481.06     1479.79     51.43 o 
  -1   2  10      489.53      530.46     22.57 o 
   0   2  10        3.37        6.13      5.21 o 
   1   2  10       23.55       22.52      5.72 o 
   2   2  10       88.08       89.95      9.92 o 
  -9   3  10        0.35       -0.68      4.15 o 
  -8   3  10      147.03      143.76      8.59 o 
  -7   3  10      122.82      116.84      7.74 o 
  -6   3  10     1095.17     1007.82     36.95 o 
  -5   3  10       17.32       15.85      3.94 o 
  -4   3  10      425.51      435.48     13.62 o 
  -3   3  10      717.17      707.21     32.73 o 
  -2   3  10     1472.87     1544.89     54.04 o 
  -1   3  10      297.95      331.29     16.63 o 
   0   3  10       85.73       84.67      9.51 o 
   1   3  10        0.99        0.22      4.88 o 
  -9   4  10        4.01        9.60      4.53 o 
  -8   4  10       65.76       76.04      6.39 o 
  -7   4  10      393.58      394.85     13.31 o 
  -6   4  10      562.99      593.89     28.48 o 
  -5   4  10      745.52      765.29     21.07 o 
  -4   4  10      190.62      187.07     20.90 o 
  -3   4  10      516.09      534.11     16.19 o 
  -2   4  10     1932.08     1839.82     63.38 o 
  -1   4  10       94.46       95.53      9.20 o 
   0   4  10       79.96       76.08      9.53 o 
  -9   5  10       70.27       67.02     13.55 o 
  -8   5  10       78.71       68.28      6.03 o 
  -7   5  10      771.11      720.08     20.75 o 
  -6   5  10      643.99      656.88     19.31 o 
  -5   5  10      930.09      942.78     20.55 o 
  -4   5  10      551.91      584.45     17.32 o 
  -3   5  10      208.20      200.33     13.73 o 
  -2   5  10      242.12      241.36     14.14 o 
  -1   5  10      207.87      202.11     14.38 o 
  -8   6  10       73.67       82.98      7.53 o 
  -7   6  10      310.74      315.08     12.43 o 
  -6   6  10      316.28      338.14     10.19 o 
  -5   6  10      740.21      769.69     17.69 o 
  -4   6  10      252.98      248.69     14.81 o 
  -3   6  10        7.78        3.26      5.38 o 
  -2   6  10      342.58      348.47     18.63 o 
  -7   7  10       46.61       38.08      7.16 o 
  -6   7  10      373.20      374.11     11.00 o 
  -5   7  10     1182.33     1238.21     26.28 o 
  -4   7  10      305.44      313.11     17.69 o 
  -2 -10  11       48.11       48.13      7.29 o 
  -1 -10  11       70.48       70.24     10.09 o 
   0 -10  11      142.97      138.59      7.55 o 
   1 -10  11        0.51        1.58      3.61 o 
   2 -10  11       20.21        9.85      7.29 o 
  -3  -9  11       96.48       93.55     10.09 o 
  -2  -9  11       49.11       46.94      7.82 o 
  -1  -9  11        6.77       -3.38      5.72 o 
   0  -9  11       16.63       11.55      3.91 o 
   1  -9  11        3.54        1.05      3.23 o 
   2  -9  11      101.35       95.84     10.40 o 
   3  -9  11        2.67        9.25      6.65 o 
  -4  -8  11      120.87      142.47     12.72 o 
  -3  -8  11        3.09        1.57      5.33 o 
  -2  -8  11       11.17       12.14      6.69 o 
  -1  -8  11       10.57       11.56      3.51 o 
   0  -8  11       32.93       38.16      5.35 o 
   1  -8  11       46.24       35.72      7.29 o 
   2  -8  11       73.82       64.89      5.64 o 
   3  -8  11       14.04       12.56      4.58 o 
  -5  -7  11      482.92      484.14     21.43 o 
  -4  -7  11       81.10       95.58      9.99 o 
  -3  -7  11      155.61      173.61     11.15 o 
  -2  -7  11       22.07       21.38      6.40 o 
  -1  -7  11       33.09       34.95     10.08 o 
   0  -7  11      140.02      145.68      6.61 o 
   1  -7  11       30.74       34.28      4.31 o 
   2  -7  11        3.95        0.15      3.43 o 
   3  -7  11       40.70       48.91      6.30 o 
  -6  -6  11      116.01      118.94     11.68 o 
  -5  -6  11      238.56      258.90     14.00 o 
  -4  -6  11      514.63      512.93     21.60 o 
  -3  -6  11      977.51      966.06     34.13 o 
  -2  -6  11       25.00       26.07      5.77 o 
  -1  -6  11        0.49        0.47      2.79 o 
   0  -6  11        3.34       -1.76      5.09 o 
   1  -6  11       53.24       60.96      4.95 o 
   2  -6  11      139.29      141.43      7.95 o 
   3  -6  11       37.41       33.67      5.26 o 
  -7  -5  11      638.93      619.74     22.29 o 
  -6  -5  11       98.63       96.73      7.42 o 
  -5  -5  11       65.74       64.88      7.42 o 
  -4  -5  11      381.74      413.16     12.80 o 
  -3  -5  11      237.96      248.62     13.11 o 
  -2  -5  11       19.23       13.83      3.03 o 
  -1  -5  11       10.84        9.90      4.16 o 
   0  -5  11       28.60       27.75      4.09 o 
   1  -5  11        6.47       11.56      6.23 o 
   2  -5  11        1.21        3.00      5.56 o 
   3  -5  11      311.59      311.23     14.22 o 
  -7  -4  11      780.22      786.85     30.16 o 
  -6  -4  11      193.79      181.88      8.86 o 
  -5  -4  11        1.65        5.14      3.26 o 
  -4  -4  11     1077.14     1054.51     26.01 o 
  -3  -4  11       50.06       48.09      6.75 o 
  -2  -4  11      156.76      157.53      5.35 o 
  -1  -4  11       20.62       19.19      2.83 o 
   0  -4  11       91.06       86.23      7.55 o 
   1  -4  11        7.33        2.86      5.60 o 
   2  -4  11       50.99       47.78      4.96 o 
   3  -4  11        2.96        3.83      3.98 o 
  -8  -3  11      461.49      483.94     16.65 o 
  -7  -3  11       89.51       92.58      5.51 o 
  -6  -3  11      554.43      542.04     15.93 o 
  -5  -3  11        1.53       -0.10      3.80 o 
  -4  -3  11      163.15      160.67     10.50 o 
  -3  -3  11       18.58       19.88      3.22 o 
  -2  -3  11      553.78      554.96     11.78 o 
  -1  -3  11       85.79       85.63      5.42 o 
   0  -3  11       47.13       44.62      3.99 o 
   1  -3  11       20.85       19.53      5.91 o 
   2  -3  11        4.29        4.01      4.85 o 
   3  -3  11        1.57        1.17      4.22 o 
  -8  -2  11      346.12      346.57     13.70 o 
  -7  -2  11      656.58      615.92     18.71 o 
  -6  -2  11      999.89     1071.29     27.93 o 
  -5  -2  11        8.48        7.02      3.61 o 
  -4  -2  11      246.41      244.32      9.40 o 
  -3  -2  11      255.33      244.03      9.24 o 
  -2  -2  11      119.22      122.97      6.31 o 
  -1  -2  11        3.09        4.36      3.11 o 
   0  -2  11      217.72      215.53     11.75 o 
   1  -2  11        1.11       -4.56      4.73 o 
  -8  -1  11      210.01      234.82     11.29 o 
  -7  -1  11     1140.70     1124.10     42.31 o 
  -6  -1  11      464.26      482.34     19.56 o 
  -5  -1  11       10.12        9.68      3.70 o 
  -4  -1  11       23.15       19.98      3.30 o 
  -3  -1  11      484.94      482.79     14.51 o 
  -2  -1  11       50.86       53.83      4.73 o 
  -1  -1  11       15.03       11.39      4.97 o 
   0  -1  11      112.24      103.49      8.30 o 
   1  -1  11       13.51       14.22      5.91 o 
   2  -1  11        3.28        8.11      4.90 o 
  -8   0  11       58.46       56.12      5.88 o 
  -7   0  11      885.56      863.43     24.08 o 
  -6   0  11      496.05      476.98     15.72 o 
  -5   0  11      676.30      635.69     22.58 o 
  -4   0  11      119.33      114.03      6.90 o 
  -3   0  11      370.25      366.26     13.89 o 
  -2   0  11        3.52        3.50      3.22 o 
  -1   0  11        2.82       -0.39      5.04 o 
   0   0  11       31.94       35.14      6.15 o 
   1   0  11       75.94       69.70      8.52 o 
   2   0  11        2.36        3.23      5.41 o 
  -9   1  11      226.60      212.25     10.45 o 
  -8   1  11      359.86      374.68     13.66 o 
  -7   1  11      833.74      823.59     23.17 o 
  -6   1  11     1264.84     1206.33     70.15 o 
  -5   1  11      608.46      602.31     19.21 o 
  -4   1  11       17.06       13.81      3.80 o 
  -3   1  11      113.75      114.79      6.52 o 
  -2   1  11        9.94        7.00      5.29 o 
  -1   1  11      279.99      278.84     14.89 o 
   0   1  11      139.86      136.37     10.35 o 
   1   1  11       34.00       35.29      6.61 o 
  -9   2  11      512.37      535.00     17.91 o 
  -8   2  11      146.45      158.19      9.01 o 
  -7   2  11      253.68      259.11     11.02 o 
  -6   2  11     1087.53     1089.56     28.53 o 
  -5   2  11      883.48      837.84     22.85 o 
  -4   2  11        3.10       -0.80      3.46 o 
  -3   2  11       52.98       52.05      5.13 o 
  -2   2  11      241.89      223.26     13.95 o 
  -1   2  11       89.70       96.40      8.45 o 
   0   2  11       31.09       27.97      7.14 o 
  -8   3  11       99.49      103.24      7.92 o 
  -7   3  11       19.65       14.81      4.04 o 
  -6   3  11     1002.41      964.96     26.00 o 
  -5   3  11      418.97      449.73     14.83 o 
  -4   3  11      469.59      459.45     14.46 o 
  -3   3  11      250.74      264.58     15.04 o 
  -2   3  11      215.59      221.66     13.93 o 
  -1   3  11       39.03       52.95      7.65 o 
   0   3  11        3.44        0.22      6.61 o 
  -8   4  11      433.70      423.64     24.80 o 
  -7   4  11       21.12       21.79      4.34 o 
  -6   4  11     1040.63      999.15     26.76 o 
  -5   4  11      449.82      464.30     14.96 o 
  -4   4  11      453.17      465.80     15.04 o 
  -3   4  11       22.65       28.07      7.10 o 
  -2   4  11       41.36       38.04      6.98 o 
  -1   4  11       88.36      105.11     11.25 o 
  -8   5  11      398.74      400.58     14.50 o 
  -7   5  11       24.11       25.51      5.26 o 
  -6   5  11      213.74      208.33     10.03 o 
  -5   5  11      378.20      400.67     14.14 o 
  -4   5  11      279.61      303.19     17.18 o 
  -3   5  11        3.82       -0.48      5.96 o 
  -6   6  11        0.22       -2.26      4.07 o 
  -5   6  11      919.03      947.76     25.73 o 
  -2  -9  12        1.15       -4.49      6.08 o 
  -1  -9  12        3.83        7.63      6.40 o 
   0  -9  12      211.29      214.42      9.14 o 
   1  -9  12       56.93       57.05      5.67 o 
  -4  -8  12        8.66       13.97      8.11 o 
  -3  -8  12       26.21       21.55      5.87 o 
  -2  -8  12       41.07       35.77      8.01 o 
  -1  -8  12        0.76       -1.08      3.59 o 
   0  -8  12       89.43       89.07      6.33 o 
   1  -8  12       56.28       56.38      8.74 o 
   2  -8  12      228.14      247.23     10.47 o 
  -5  -7  12        0.01       -0.19      5.79 o 
  -4  -7  12       93.92       85.30      9.75 o 
  -3  -7  12      140.93      146.67     10.69 o 
  -2  -7  12      234.75      210.15     13.15 o 
  -1  -7  12      111.03      110.22      6.33 o 
   0  -7  12       57.27       58.92      5.74 o 
   1  -7  12      221.83      220.38     13.76 o 
   2  -7  12      387.70      410.68     26.38 o 
  -5  -6  12        0.26        2.00      5.70 o 
  -4  -6  12       53.93       54.88      7.72 o 
  -3  -6  12        5.62        2.20      5.14 o 
  -2  -6  12       62.11       64.71      7.51 o 
  -1  -6  12        5.47        9.19      3.39 o 
   0  -6  12        2.46       -5.33      5.33 o 
   1  -6  12      130.79      140.78     12.86 o 
   2  -6  12      185.44      175.41      8.96 o 
  -6  -5  12       17.27       19.61      4.89 o 
  -5  -5  12      184.13      202.74     13.11 o 
  -4  -5  12       52.51       52.33      6.93 o 
  -3  -5  12        1.28        8.45      5.60 o 
  -2  -5  12      252.18      254.07      8.83 o 
  -1  -5  12       80.14       86.26      5.69 o 
   0  -5  12       21.26       12.09      5.82 o 
   1  -5  12      145.04      143.31     12.37 o 
   2  -5  12      217.52      210.21     10.15 o 
  -7  -4  12      157.15      148.14      9.41 o 
  -6  -4  12       13.06       10.47      4.35 o 
  -5  -4  12      149.37      148.60     10.78 o 
  -4  -4  12       25.78       23.27      4.12 o 
  -3  -4  12       25.98       32.44      4.27 o 
  -2  -4  12        1.84        3.07      2.99 o 
  -1  -4  12      203.95      189.52      7.35 o 
   0  -4  12        2.83        0.79      3.37 o 
   1  -4  12        3.69        6.52      7.13 o 
   2  -4  12      175.71      173.76      9.19 o 
  -7  -3  12       38.68       30.23      5.44 o 
  -6  -3  12      195.71      200.41     13.83 o 
  -5  -3  12      230.07      209.94     10.10 o 
  -4  -3  12       11.88        4.25      4.08 o 
  -3  -3  12       20.64       24.45      5.65 o 
  -2  -3  12       39.28       39.78      5.43 o 
  -1  -3  12       91.04       74.94      8.16 o 
   2  -3  12      248.41      252.75     16.00 o 
  -7  -2  12       84.93       93.85      7.29 o 
  -6  -2  12      162.32      181.83      9.00 o 
  -5  -2  12       25.76       24.80      8.05 o 
  -4  -2  12        3.05       -1.22      3.43 o 
  -3  -2  12      245.57      236.49     13.08 o 
  -2  -2  12      117.98      105.43      8.47 o 
  -1  -2  12       47.29       49.31      7.43 o 
   0  -2  12       71.17       77.98      7.96 o 
  -8  -1  12      120.91      124.22      8.68 o 
  -7  -1  12       81.57       88.78      8.63 o 
  -6  -1  12       39.26       37.73      5.43 o 
  -5  -1  12        1.64        3.48      3.53 o 
  -4  -1  12      147.94      138.33      7.73 o 
  -3  -1  12        1.72        8.44      3.86 o 
  -2  -1  12       43.73       45.30      6.61 o 
  -1  -1  12       14.48       18.75      5.91 o 
   0  -1  12       45.61       49.09      6.90 o 
   1  -1  12       44.34       42.99      7.70 o 
  -8   0  12      178.67      172.74      9.56 o 
  -7   0  12       67.28       53.05      5.95 o 
  -6   0  12       58.10       59.20      5.57 o 
  -5   0  12      286.43      273.95     13.38 o 
  -4   0  12      116.03      119.43      7.34 o 
  -3   0  12       10.19        7.89      3.52 o 
  -2   0  12      231.86      220.05     13.47 o 
  -1   0  12        5.51        4.78      5.19 o 
   0   0  12      133.70      134.92     10.86 o 
  -8   1  12       83.46       84.30      7.37 o 
  -7   1  12       16.29       15.00      4.76 o 
  -6   1  12       67.60       57.06      5.49 o 
  -5   1  12       93.34       99.49      9.22 o 
  -4   1  12        2.72        3.76      3.56 o 
  -3   1  12        4.29       -2.10      4.33 o 
  -2   1  12       19.27       19.14      6.93 o 
  -1   1  12       87.81       65.07      7.96 o 
   0   1  12       73.65       68.91      9.22 o 
  -8   2  12        7.83        3.43      5.38 o 
  -7   2  12      162.64      171.23     16.61 o 
  -6   2  12        0.39       -3.73      3.73 o 
  -5   2  12       11.17        4.49      4.37 o 
  -4   2  12      273.68      284.86     11.41 o 
  -3   2  12       11.48        7.22      5.74 o 
  -2   2  12       15.57       15.35      6.23 o 
  -1   2  12       11.23        8.86      5.82 o 
  -7   3  12      315.01      313.83     40.74 o 
  -6   3  12      115.21      102.38      7.84 o 
  -5   3  12       78.52       81.07      6.30 o 
  -4   3  12       66.74       64.43     11.78 o 
  -3   3  12       25.64       27.64      7.22 o 
  -2   3  12       21.02       13.95      5.79 o 
  -7   4  12       80.05       89.76      7.37 o 
  -6   4  12       44.84       46.28      5.67 o 
  -5   4  12       57.69       50.00      5.65 o 
  -4   4  12       44.99       45.04      8.40 o 
  -1  -8  13       32.93       22.77      4.37 o 
  -3  -7  13      161.87      164.73     11.87 o 
  -2  -7  13      363.49      342.08     17.62 o 
  -1  -7  13       93.20       93.51     10.49 o 
   0  -7  13       10.23       19.45      5.72 o 
  -4  -6  13      172.77      161.88     11.85 o 
  -3  -6  13       97.93       98.43      9.94 o 
  -2  -6  13      115.43      138.56     10.64 o 
  -1  -6  13      268.93      272.63      9.78 o 
   0  -6  13      206.68      210.22     10.33 o 
  -5  -5  13       64.42       60.70      8.83 o 
  -4  -5  13       61.28       61.86      7.70 o 
  -3  -5  13       60.08       73.57      8.45 o 
  -2  -5  13       56.53       46.16      5.61 o 
  -1  -5  13      677.80      670.95     17.52 o 
   0  -5  13      210.79      213.31     14.41 o 
  -6  -4  13       19.30       27.04      5.53 o 
  -5  -4  13       76.61       88.92      9.46 o 
  -6  -3  13        8.15       10.97      4.79 o 
  -5  -3  13        3.79        0.48      4.00 o 
  -4  -3  13       75.79       66.71     14.48 o 
  -3  -3  13       59.70       64.08      5.60 o 
  -2  -3  13       14.56       19.36      6.61 o 
  -6  -2  13        1.23        1.77      7.01 o 
  -5  -2  13       53.10       51.24      5.24 o 
  -4  -2  13      119.56       99.43      7.31 o 
  -3  -2  13       72.65       72.92      8.27 o 
  -2  -2  13       30.05       26.38      6.23 o 
  -1  -2  13      287.33      314.68     16.61 o 
  -7  -1  13       18.90       18.29      5.84 o 
  -6  -1  13       31.43       36.81     17.37 o 
  -5  -1  13        5.17        5.49      4.35 o 
  -4  -1  13      232.85      242.49     10.76 o 
  -3  -1  13        2.29        2.46      5.01 o 
  -2  -1  13        9.17        4.28      4.17 o 
  -1  -1  13        9.03       12.53      5.70 o 
  -7   0  13       44.36       51.94      5.92 o 
  -6   0  13       71.60       66.04      5.83 o 
  -5   0  13       34.93       25.91      4.80 o 
  -4   0  13       30.55       32.71      4.81 o 
  -3   0  13        7.75        9.85      5.62 o 
  -2   0  13        9.36       20.47      7.05 o 
  -1   0  13      121.29      116.04     10.33 o 
  -6   1  13      167.48      176.60      9.54 o 
  -5   1  13       77.95       75.39     14.11 o 
  -4   1  13        5.99        1.69      6.25 o 
  -3   1  13        9.13        4.18      6.32 o 
  -2   1  13       18.25       42.38      7.99 o 
  -6   2  13      144.27      145.80      9.45 o 
  -5   2  13        8.83        9.48      5.67 o 
  -4   2  13       48.63       38.83      7.60 o 
  -4  -4  14      313.59      317.41     18.68 o 
  -3  -4  14       33.48       30.34      8.28 o 
  -4  -3  14      255.36      255.64     12.37 o 
  -4  -2  14     1052.71     1087.54     40.67 o 
  -3  -2  14      885.85      923.61     35.77 o 
  -4  -1  14      678.04      702.08     22.00 o 
                                                 
